# Supplementary material for: Nuclear Hsp104 safeguards the dormant translation machinery during quiescence
Source: Nat Commun. 2024 Jan 5;15:315. doi: 10.1038/s41467-023-44538-8 (PMC10770042; doi:10.1038/s41467-023-44538-8)
Supplement: Supplementary file 4 — Source Data [file 41467_2023_44538_MOESM4_ESM.xlsx]

## Sheet: Fig1
Fig 1e									Fig 1f							Fig. 1g
	Timepoint	Clone	Cells with nuclear accumulation	Cells with even distribution	Total number of cells	%Nuclear accumulation				Timepoint	Strain	Micrograph name	Ratio (nucleus/cytoplasm)				Timepoint	Sample	Name	Labelling density	Cell
	8h	1	0	165	165	0				8h	Hsp104	k1.czi_channel3.tif_Results	2.03271				8h	Cytoplasm	8h_Cytoplasm	1.03104	1
	8h	2	0	154	154	0				8h	Hsp104	k1.czi_channel3.tif_Results	0.833252				8h	Cytoplasm	8h_Cytoplasm	0.932363	2
	8h	3	0	125	125	0				8h	Hsp104	k1.czi_channel3.tif_Results	1.11427				8h	Cytoplasm	8h_Cytoplasm	0.45578	3
	24h	1	61	47	108	56.4815				8h	Hsp104	k1.czi_channel3.tif_Results	0.870062				8h	Cytoplasm	8h_Cytoplasm	1.23233	4
	24h	2	54	66	120	45				8h	Hsp104	k1.czi_channel3.tif_Results	0.713842				8h	Cytoplasm	8h_Cytoplasm	0.826299	5
	24h	3	48	71	119	40.3361				8h	Hsp104	k1.czi_channel3.tif_Results	0.882638				8h	Cytoplasm	8h_Cytoplasm	0.226168	6
	48h	1	109	29	138	78.9855				8h	Hsp104	k1.czi_channel3.tif_Results	1.21695				8h	Cytoplasm	8h_Cytoplasm	0.216137	7
	48h	2	99	35	134	73.8806				8h	Hsp104	k1.czi_channel3.tif_Results	1.3653				8h	Cytoplasm	8h_Cytoplasm	0.518509	8
	48h	3	90	18	108	83.3333				8h	Hsp104	k1.czi_channel3.tif_Results	0.75192				8h	Cytoplasm	8h_Cytoplasm	0.472964	9
	72h	1	95	37	132	71.9697				8h	Hsp104	k1.czi_channel3.tif_Results	1.27626				8h	Cytoplasm	8h_Cytoplasm	0.502543	10
	72h	2	87	17	104	83.6538				8h	Hsp104	k1.czi_channel3.tif_Results	0.540099				8h	Cytoplasm	8h_Cytoplasm	0.666504	11
	72h	3	83	22	105	79.0476				8h	Hsp104	k1.czi_channel3.tif_Results	0.799718				8h	Cytoplasm	8h_Cytoplasm	0.577978	12
										8h	Hsp104	k1.czi_channel3.tif_Results	1.80077				8h	Cytoplasm	8h_Cytoplasm	0.169073	13
										8h	Hsp104	k1.czi_channel3.tif_Results	1.02784				8h	Cytoplasm	8h_Cytoplasm	0.362525	14
										8h	Hsp104	k1.czi_channel3.tif_Results	1.09202				8h	Cytoplasm	8h_Cytoplasm	0.908851	15
										8h	Hsp104	k1.czi_channel3.tif_Results	0.932923				8h	Cytoplasm	8h_Cytoplasm	0.217588	16
										8h	Hsp104	k1.czi_channel3.tif_Results	1.10586				8h	Cytoplasm	8h_Cytoplasm	0.863106	17
										8h	Hsp104	k1.czi_channel3.tif_Results	1.06448				8h	Cytoplasm	8h_Cytoplasm	0.54009	18
										8h	Hsp104	k1.czi_channel3.tif_Results	0.802637				8h	Cytoplasm	8h_Cytoplasm	0.442462	19
										8h	Hsp104	k1.czi_channel3.tif_Results	1.16989				8h	Cytoplasm	8h_Cytoplasm	0.577974	20
										8h	Hsp104	k1.czi_channel3.tif_Results	0.961691				8h	Cytoplasm	8h_Cytoplasm	1.45412	21
										8h	Hsp104	k1.czi_channel3.tif_Results	1.014				8h	Cytoplasm	8h_Cytoplasm	0.88528	22
										8h	Hsp104	k1.czi_channel3.tif_Results	0.804262				8h	Cytoplasm	8h_Cytoplasm	0.404732	23
										8h	Hsp104	k1.czi_channel3.tif_Results	1.00115				8h	Cytoplasm	8h_Cytoplasm	1.78761	24
										8h	Hsp104	k1.czi_channel3.tif_Results	1.05158				8h	Cytoplasm	8h_Cytoplasm	0.152913	25
										8h	Hsp104	k1.czi_channel3.tif_Results	1.16759				8h	Cytoplasm	8h_Cytoplasm	0.614896	26
										8h	Hsp104	k1.czi_channel3.tif_Results	2.15451				8h	Cytoplasm	8h_Cytoplasm	0.716901	27
										8h	Hsp104	k1.czi_channel3.tif_Results	0.65576				8h	Cytoplasm	8h_Cytoplasm	0.710167	28
										8h	Hsp104	k1.czi_channel3.tif_Results	1.4215				8h	Cytoplasm	8h_Cytoplasm	0.172421	29
										8h	Hsp104	k1.czi_channel3.tif_Results	1.21137				8h	Cytoplasm	8h_Cytoplasm	0.551962	30
										8h	Hsp104	k1.czi_channel3.tif_Results	1.51664				8h	Cytoplasm	8h_Cytoplasm	0.39318	31
										8h	Hsp104	k1.czi_channel3.tif_Results	1.26186				8h	Cytoplasm	8h_Cytoplasm	1.38116	32
										8h	Hsp104	k1.czi_channel3.tif_Results	1.34469				8h	Cytoplasm	8h_Cytoplasm	1.48921	33
										8h	Hsp104	k1.czi_channel3.tif_Results	1.11605				8h	Cytoplasm	8h_Cytoplasm	1.5773	34
										8h	Hsp104	k1.czi_channel3.tif_Results	0.987863				8h	Cytoplasm	8h_Cytoplasm	0.646443	35
										8h	Hsp104	k1.czi_channel3.tif_Results	0.932153				8h	Cytoplasm	8h_Cytoplasm	0.553928	36
										8h	Hsp104	k2.czi_channel3.tif_Results	1.26499				8h	Cytoplasm	8h_Cytoplasm	0.939836	37
										8h	Hsp104	k2.czi_channel3.tif_Results	1.43918				8h	Cytoplasm	8h_Cytoplasm	0.560586	38
										8h	Hsp104	k2.czi_channel3.tif_Results	1.51539				8h	Cytoplasm	8h_Cytoplasm	0.423466	39
										8h	Hsp104	k2.czi_channel3.tif_Results	0.950487				8h	Cytoplasm	8h_Cytoplasm	0.536508	40
										8h	Hsp104	k2.czi_channel3.tif_Results	1.26602				8h	Cytoplasm	8h_Cytoplasm	1.0113	41
										8h	Hsp104	k2.czi_channel3.tif_Results	2.21024				8h	Cytoplasm	8h_Cytoplasm	0.465572	42
										8h	Hsp104	k2.czi_channel3.tif_Results	1.41796				8h	Cytoplasm	8h_Cytoplasm	0.121773	43
										8h	Hsp104	k2.czi_channel3.tif_Results	1.56021				8h	Cytoplasm	8h_Cytoplasm	0.489713	44
										8h	Hsp104	k2.czi_channel3.tif_Results	0.788967				8h	Cytoplasm	8h_Cytoplasm	0.0937647	45
										8h	Hsp104	k2.czi_channel3.tif_Results	1.19892				8h	Cytoplasm	8h_Cytoplasm	0.106438	46
										8h	Hsp104	k2.czi_channel3.tif_Results	0.910831				8h	Cytoplasm	8h_Cytoplasm	0.346485	47
										8h	Hsp104	k2.czi_channel3.tif_Results	2.53285				8h	Cytoplasm	8h_Cytoplasm	0.865373	48
										8h	Hsp104	k2.czi_channel3.tif_Results	1.76685				8h	Cytoplasm	8h_Cytoplasm	0.16058	49
										8h	Hsp104	k2.czi_channel3.tif_Results	1.94798				8h	Cytoplasm	8h_Cytoplasm	0.945818	50
										8h	Hsp104	k2.czi_channel3.tif_Results	1.1026				8h	Cytoplasm	8h_Cytoplasm	0.537626	51
										8h	Hsp104	k2.czi_channel3.tif_Results	1.62231				8h	Cytoplasm	8h_Cytoplasm	0.104111	52
										8h	Hsp104	k2.czi_channel3.tif_Results	1.96504				8h	Cytoplasm	8h_Cytoplasm	0.271348	53
										8h	Hsp104	k2.czi_channel3.tif_Results	1.07816				8h	Cytoplasm	8h_Cytoplasm	0.218809	54
										8h	Hsp104	k2.czi_channel3.tif_Results	1.19407				8h	Cytoplasm	8h_Cytoplasm	0.529815	55
										8h	Hsp104	k2.czi_channel3.tif_Results	1.92284				8h	Cytoplasm	8h_Cytoplasm	0	56
										8h	Hsp104	k2.czi_channel3.tif_Results	1.32775				8h	Cytoplasm	8h_Cytoplasm	0.719163	57
										8h	Hsp104	k2.czi_channel3.tif_Results	1.42999				8h	Cytoplasm	8h_Cytoplasm	1.62637	58
										8h	Hsp104	k2.czi_channel3.tif_Results	1.10576				8h	Cytoplasm	8h_Cytoplasm	0.13756	59
										8h	Hsp104	k2.czi_channel3.tif_Results	1.45576				8h	Cytoplasm	8h_Cytoplasm	0.123638	60
										8h	Hsp104	k2.czi_channel3.tif_Results	1.0155				8h	Cytoplasm	8h_Cytoplasm	1.24774	61
										8h	Hsp104	k2.czi_channel3.tif_Results	1.08951				8h	Cytoplasm	8h_Cytoplasm	0.222807	62
										8h	Hsp104	k2.czi_channel3.tif_Results	0.968969				8h	Cytoplasm	8h_Cytoplasm	0.805455	63
										8h	Hsp104	k2.czi_channel3.tif_Results	1.09509				8h	Cytoplasm	8h_Cytoplasm	0.644794	64
										8h	Hsp104	k2.czi_channel3.tif_Results	1.2107				8h	Cytoplasm	8h_Cytoplasm	0.126769	65
										8h	Hsp104	k2.czi_channel3.tif_Results	0.918842				8h	Cytoplasm	8h_Cytoplasm	1.88365	66
										8h	Hsp104	k2.czi_channel3.tif_Results	1.30886				8h	Cytoplasm	8h_Cytoplasm	0.394836	67
										8h	Hsp104	k2.czi_channel3.tif_Results	0.966803				8h	Cytoplasm	8h_Cytoplasm	0.609669	68
										8h	Hsp104	k2.czi_channel3.tif_Results	1.17507				8h	Cytoplasm	8h_Cytoplasm	0.749386	69
										8h	Hsp104	k2.czi_channel3.tif_Results	2.32739				8h	Cytoplasm	8h_Cytoplasm	0.652055	70
										8h	Hsp104	k2.czi_channel3.tif_Results	1.15991				8h	Cytoplasm	8h_Cytoplasm	0.82999	71
										8h	Hsp104	k3.czi_channel3.tif_Results	1.60291				8h	Cytoplasm	8h_Cytoplasm	1.07013	72
										8h	Hsp104	k3.czi_channel3.tif_Results	1.509				8h	Cytoplasm	8h_Cytoplasm	1.11004	73
										8h	Hsp104	k3.czi_channel3.tif_Results	1.91589				8h	Cytoplasm	8h_Cytoplasm	0	74
										8h	Hsp104	k3.czi_channel3.tif_Results	1.19399				8h	Cytoplasm	8h_Cytoplasm	0	75
										8h	Hsp104	k3.czi_channel3.tif_Results	2.07147				8h	Cytoplasm	8h_Cytoplasm	0	76
										8h	Hsp104	k1.czi_channel3.tif_Results	1.0585				8h	Cytoplasm	8h_Cytoplasm	0	77
										8h	Hsp104	k1.czi_channel3.tif_Results	2.12521				8h	Cytoplasm	8h_Cytoplasm	0	78
										8h	Hsp104	k1.czi_channel3.tif_Results	1.24361				8h	Cytoplasm	8h_Cytoplasm	0	79
										8h	Hsp104	k1.czi_channel3.tif_Results	2.34442				8h	Cytoplasm	8h_Cytoplasm	0	80
										8h	Hsp104	k1.czi_channel3.tif_Results	1.16486				8h	Cytoplasm	8h_Cytoplasm	0	81
										8h	Hsp104	k1.czi_channel3.tif_Results	1.2425				8h	Cytoplasm	8h_Cytoplasm	0	82
										8h	Hsp104	k1.czi_channel3.tif_Results	0.943898				8h	Cytoplasm	8h_Cytoplasm	0	83
										8h	Hsp104	k1.czi_channel3.tif_Results	2.99219				8h	Cytoplasm	8h_Cytoplasm	0	84
										8h	Hsp104	k1.czi_channel3.tif_Results	1.47037				8h	Cytoplasm	8h_Cytoplasm	0	85
										8h	Hsp104	k1.czi_channel3.tif_Results	1.57625				8h	Cytoplasm	8h_Cytoplasm	0	86
										8h	Hsp104	k1.czi_channel3.tif_Results	1.88783				8h	Cytoplasm	8h_Cytoplasm	0	87
										8h	Hsp104	k1.czi_channel3.tif_Results	0.948243				8h	Cytoplasm	8h_Cytoplasm	0	88
										8h	Hsp104	k1.czi_channel3.tif_Results	0.425235				8h	Cytoplasm	8h_Cytoplasm	0	89
										8h	Hsp104	k1.czi_channel3.tif_Results	1.56602				8h	Cytoplasm	8h_Cytoplasm	0	90
										8h	Hsp104	k1.czi_channel3.tif_Results	2.42233				8h	Cytoplasm	8h_Cytoplasm	0	91
										8h	Hsp104	k1.czi_channel3.tif_Results	0.887055				8h	Cytoplasm	8h_Cytoplasm	0	92
										8h	Hsp104	k1.czi_channel3.tif_Results	2.75695				8h	Cytoplasm	8h_Cytoplasm	0	93
										8h	Hsp104	k1.czi_channel3.tif_Results	0.684684				8h	Cytoplasm	8h_Cytoplasm	0	94
										8h	Hsp104	k1.czi_channel3.tif_Results	2.27172				8h	Cytoplasm	8h_Cytoplasm	0	95
										8h	Hsp104	k1.czi_channel3.tif_Results	0.917911				8h	Cytoplasm	8h_Cytoplasm	0	96
										8h	Hsp104	k2.czi_channel3.tif_Results	1.38814				8h	Cytoplasm	8h_Cytoplasm	0	97
										8h	Hsp104	k2.czi_channel3.tif_Results	1.48406				8h	Cytoplasm	8h_Cytoplasm	0	98
										8h	Hsp104	k2.czi_channel3.tif_Results	1.33997				8h	Cytoplasm	8h_Cytoplasm	0	99
										8h	Hsp104	k2.czi_channel3.tif_Results	1.96485				8h	Cytoplasm	8h_Cytoplasm	0	100
										8h	Hsp104	k2.czi_channel3.tif_Results	1.01507				8h	Mitochondria	8h_Mitochondria	0	1
										8h	Hsp104	k2.czi_channel3.tif_Results	1.37769				8h	Mitochondria	8h_Mitochondria	0	2
										8h	Hsp104	k2.czi_channel3.tif_Results	1.77833				8h	Mitochondria	8h_Mitochondria	0	3
										8h	Hsp104	k2.czi_channel3.tif_Results	1.29882				8h	Mitochondria	8h_Mitochondria	1.93543	4
										8h	Hsp104	k2.czi_channel3.tif_Results	1.58941				8h	Mitochondria	8h_Mitochondria	0	5
										8h	Hsp104	k2.czi_channel3.tif_Results	1.82663				8h	Mitochondria	8h_Mitochondria	0	6
										8h	Hsp104	k2.czi_channel3.tif_Results	1.34807				8h	Mitochondria	8h_Mitochondria	0	7
										8h	Hsp104	k2.czi_channel3.tif_Results	1.0727				8h	Mitochondria	8h_Mitochondria	0	8
										8h	Hsp104	k2.czi_channel3.tif_Results	1.26437				8h	Mitochondria	8h_Mitochondria	0	9
										8h	Hsp104	k2.czi_channel3.tif_Results	1.15965				8h	Mitochondria	8h_Mitochondria	0	10
										8h	Hsp104	k2.czi_channel3.tif_Results	1.19076				8h	Mitochondria	8h_Mitochondria	0	11
										8h	Hsp104	k2.czi_channel3.tif_Results	1.8432				8h	Mitochondria	8h_Mitochondria	0	12
										8h	Hsp104	k2.czi_channel3.tif_Results	1.13276				8h	Mitochondria	8h_Mitochondria	0	13
										8h	Hsp104	k2.czi_channel3.tif_Results	1.71787				8h	Mitochondria	8h_Mitochondria	0	14
										8h	Hsp104	k2.czi_channel3.tif_Results	1.02708				8h	Mitochondria	8h_Mitochondria	0	15
										8h	Hsp104	k2.czi_channel3.tif_Results	1.17645				8h	Mitochondria	8h_Mitochondria	0	16
										8h	Hsp104	k2.czi_channel3.tif_Results	1.90666				8h	Mitochondria	8h_Mitochondria	0	17
										8h	Hsp104	k2.czi_channel3.tif_Results	1.3238				8h	Mitochondria	8h_Mitochondria	2.4044	18
										8h	Hsp104	k2.czi_channel3.tif_Results	1.27422				8h	Mitochondria	8h_Mitochondria	0	19
										8h	Hsp104	k2.czi_channel3.tif_Results	1.31855				8h	Mitochondria	8h_Mitochondria	6.66195	20
										8h	Hsp104	k2.czi_channel3.tif_Results	1.65408				8h	Mitochondria	8h_Mitochondria	0	21
										8h	Hsp104	k2.czi_channel3.tif_Results	1.35753				8h	Mitochondria	8h_Mitochondria	0	22
										8h	Hsp104	k2.czi_channel3.tif_Results	1.5208				8h	Mitochondria	8h_Mitochondria	0	23
										8h	Hsp104	k2.czi_channel3.tif_Results	1.32973				8h	Mitochondria	8h_Mitochondria	0	24
										8h	Hsp104	k2.czi_channel3.tif_Results	1.74469				8h	Mitochondria	8h_Mitochondria	0	25
										8h	Hsp104	k2.czi_channel3.tif_Results	1.28409				8h	Mitochondria	8h_Mitochondria	0	26
										8h	Hsp104	k2.czi_channel3.tif_Results	1.57249				8h	Mitochondria	8h_Mitochondria	2.95487	27
										8h	Hsp104	k2.czi_channel3.tif_Results	1.64045				8h	Mitochondria	8h_Mitochondria	0	28
										8h	Hsp104	k2.czi_channel3.tif_Results	1.17861				8h	Mitochondria	8h_Mitochondria	0	29
										8h	Hsp104	k2.czi_channel3.tif_Results	1.57417				8h	Mitochondria	8h_Mitochondria	0	30
										8h	Hsp104	k2.czi_channel3.tif_Results	1.384				8h	Mitochondria	8h_Mitochondria	0	31
										8h	Hsp104	k2.czi_channel3.tif_Results	1.76542				8h	Mitochondria	8h_Mitochondria	0	32
										8h	Hsp104	k2.czi_channel3.tif_Results	1.59684				8h	Mitochondria	8h_Mitochondria	0	33
										8h	Hsp104	k2.czi_channel3.tif_Results	1.58281				8h	Mitochondria	8h_Mitochondria	9.51682	34
										8h	Hsp104	k2.czi_channel3.tif_Results	1.3059				8h	Mitochondria	8h_Mitochondria	0	35
										8h	Hsp104	k2.czi_channel3.tif_Results	0.998264				8h	Mitochondria	8h_Mitochondria	0	36
										8h	Hsp104	k11.czi_channel3.tif_Results	1.20037				8h	Mitochondria	8h_Mitochondria	0	37
										8h	Hsp104	k11.czi_channel3.tif_Results	2.03003				8h	Mitochondria	8h_Mitochondria	0	38
										8h	Hsp104	k11.czi_channel3.tif_Results	1.25828				8h	Mitochondria	8h_Mitochondria	0	39
										8h	Hsp104	k11.czi_channel3.tif_Results	1.50785				8h	Mitochondria	8h_Mitochondria	0	40
										8h	Hsp104	k11.czi_channel3.tif_Results	1.34734				8h	Mitochondria	8h_Mitochondria	0	41
										8h	Hsp104	k11.czi_channel3.tif_Results	1.71914				8h	Mitochondria	8h_Mitochondria	0	42
										8h	Hsp104	k11.czi_channel3.tif_Results	0.817033				8h	Mitochondria	8h_Mitochondria	0	43
										8h	Hsp104	k11.czi_channel3.tif_Results	1.17213				8h	Mitochondria	8h_Mitochondria	0	44
										8h	Hsp104	k11.czi_channel3.tif_Results	1.32872				8h	Mitochondria	8h_Mitochondria	0	45
										8h	Hsp104	k11.czi_channel3.tif_Results	1.19263				8h	Mitochondria	8h_Mitochondria	0	46
										8h	Hsp104	k11.czi_channel3.tif_Results	1.37891				8h	Mitochondria	8h_Mitochondria	3.38327	47
										8h	Hsp104	k11.czi_channel3.tif_Results	1.55943				8h	Mitochondria	8h_Mitochondria	0	48
										8h	Hsp104	k11.czi_channel3.tif_Results	1.10751				8h	Mitochondria	8h_Mitochondria	0	49
										8h	Hsp104	k11.czi_channel3.tif_Results	1.20339				8h	Mitochondria	8h_Mitochondria	6.31812	50
										8h	Hsp104	k11.czi_channel3.tif_Results	1.22224				8h	Mitochondria	8h_Mitochondria	0	51
										8h	Hsp104	k11.czi_channel3.tif_Results	1.01249				8h	Mitochondria	8h_Mitochondria	0	52
										8h	Hsp104	k11.czi_channel3.tif_Results	0.864013				8h	Mitochondria	8h_Mitochondria	0	53
										8h	Hsp104	k11.czi_channel3.tif_Results	1.30682				8h	Mitochondria	8h_Mitochondria	0	54
										8h	Hsp104	k11.czi_channel3.tif_Results	1.23115				8h	Mitochondria	8h_Mitochondria	0	55
										8h	Hsp104	k11.czi_channel3.tif_Results	1.57659				8h	Mitochondria	8h_Mitochondria	0	56
										8h	Hsp104	k11.czi_channel3.tif_Results	1.47479				8h	Mitochondria	8h_Mitochondria	0	57
										8h	Hsp104	k11.czi_channel3.tif_Results	1.83502				8h	Mitochondria	8h_Mitochondria	0	58
										8h	Hsp104	k11.czi_channel3.tif_Results	1.38132				8h	Mitochondria	8h_Mitochondria	0	59
										8h	Hsp104	k11.czi_channel3.tif_Results	1.03598				8h	Mitochondria	8h_Mitochondria	0	60
										8h	Hsp104	k11.czi_channel3.tif_Results	0.875679				8h	Mitochondria	8h_Mitochondria	0	61
										8h	Hsp104	k11.czi_channel3.tif_Results	1.46559				8h	Mitochondria	8h_Mitochondria	10.554	62
										8h	Hsp104	k11.czi_channel3.tif_Results	0.968425				8h	Mitochondria	8h_Mitochondria	0	63
										8h	Hsp104	k11.czi_channel3.tif_Results	1.79				8h	Mitochondria	8h_Mitochondria	0	64
										8h	Hsp104	k11.czi_channel3.tif_Results	0.953276				8h	Mitochondria	8h_Mitochondria	0	65
										8h	Hsp104	k11.czi_channel3.tif_Results	1.67141				8h	Mitochondria	8h_Mitochondria	0	66
										8h	Hsp104	k11.czi_channel3.tif_Results	1.1009				8h	Mitochondria	8h_Mitochondria	0	67
										8h	Hsp104	k11.czi_channel3.tif_Results	1.3871				8h	Mitochondria	8h_Mitochondria	0	68
										8h	Hsp104	k11.czi_channel3.tif_Results	1.67887				8h	Mitochondria	8h_Mitochondria	5.85292	69
										8h	Hsp104	k11.czi_channel3.tif_Results	1.1657				8h	Mitochondria	8h_Mitochondria	0	70
										8h	Hsp104	k11.czi_channel3.tif_Results	1.37002				8h	Mitochondria	8h_Mitochondria	0	71
										8h	Hsp104	k11.czi_channel3.tif_Results	1.16068				8h	Mitochondria	8h_Mitochondria	0	72
										8h	Hsp104	k11.czi_channel3.tif_Results	1.3049				8h	Mitochondria	8h_Mitochondria	0	73
										8h	Hsp104	k11.czi_channel3.tif_Results	1.00884				8h	Mitochondria	8h_Mitochondria	0	74
										8h	Hsp104	k11.czi_channel3.tif_Results	1.622				8h	Mitochondria	8h_Mitochondria	0	75
										8h	Hsp104	k11.czi_channel3.tif_Results	1.38097				8h	Mitochondria	8h_Mitochondria	0	76
										8h	Hsp104	k11.czi_channel4.tif_Results	1.72588				8h	Mitochondria	8h_Mitochondria	0	77
										8h	Hsp104	k11.czi_channel4.tif_Results	0.956037				8h	Mitochondria	8h_Mitochondria	0	78
										8h	Hsp104	k11.czi_channel4.tif_Results	2.33873				8h	Mitochondria	8h_Mitochondria	0	79
										8h	Hsp104	k11.czi_channel4.tif_Results	2.01059				8h	Mitochondria	8h_Mitochondria	0	80
										8h	Hsp104	k11.czi_channel4.tif_Results	0.814491				8h	Mitochondria	8h_Mitochondria	0	81
										8h	Hsp104	k11.czi_channel4.tif_Results	1.97096				8h	Mitochondria	8h_Mitochondria	0	82
										8h	Hsp104	k11.czi_channel4.tif_Results	1.54214				8h	Mitochondria	8h_Mitochondria	0	83
										8h	Hsp104	k11.czi_channel4.tif_Results	1.3114				8h	Mitochondria	8h_Mitochondria	0	84
										8h	Hsp104	k11.czi_channel4.tif_Results	1.02597				8h	Mitochondria	8h_Mitochondria	0	85
										8h	Hsp104	k11.czi_channel4.tif_Results	1.0663				8h	Mitochondria	8h_Mitochondria	0	86
										8h	Hsp104	k11.czi_channel4.tif_Results	1.65263				8h	Mitochondria	8h_Mitochondria	0	87
										8h	Hsp104	k11.czi_channel4.tif_Results	1.20919				8h	Mitochondria	8h_Mitochondria	0	88
										8h	Hsp104	k11.czi_channel4.tif_Results	1.04076				8h	Mitochondria	8h_Mitochondria	0	89
										8h	Hsp104	k11.czi_channel4.tif_Results	1.28046				8h	Mitochondria	8h_Mitochondria	0	90
										8h	Hsp104	k11.czi_channel4.tif_Results	1.65434				8h	Mitochondria	8h_Mitochondria	0	91
										8h	Hsp104	k11.czi_channel4.tif_Results	1.37231				8h	Mitochondria	8h_Mitochondria	0	92
										8h	Hsp104	k11.czi_channel4.tif_Results	0.692785				8h	Mitochondria	8h_Mitochondria	0	93
										8h	Hsp104	k11.czi_channel4.tif_Results	1.12493				8h	Mitochondria	8h_Mitochondria	0	94
										8h	Hsp104	k11.czi_channel4.tif_Results	1.59522				8h	Mitochondria	8h_Mitochondria	0	95
										8h	Hsp104	k11.czi_channel4.tif_Results	1.87134				8h	Mitochondria	8h_Mitochondria	0	96
										8h	Hsp104	k11.czi_channel4.tif_Results	1.07155				8h	Mitochondria	8h_Mitochondria	0	97
										8h	Hsp104	k11.czi_channel4.tif_Results	1.16032				8h	Mitochondria	8h_Mitochondria	0	98
										8h	Hsp104	k11.czi_channel4.tif_Results	0.916383				8h	Mitochondria	8h_Mitochondria	0	99
										8h	Hsp104	k11.czi_channel4.tif_Results	1.11843				8h	Mitochondria	8h_Mitochondria	0	100
										8h	Hsp104	k11.czi_channel4.tif_Results	0.747607				8h	Nucleus	8h_nucleus	0	1
										8h	Hsp104	k11.czi_channel4.tif_Results	1.17228				8h	Nucleus	8h_nucleus	0.837598	2
										8h	Hsp104	k11.czi_channel4.tif_Results	1.30912				8h	Nucleus	8h_nucleus	0	3
										8h	Hsp104	k11.czi_channel4.tif_Results	1.38704				8h	Nucleus	8h_nucleus	0.371088	4
										8h	Hsp104	k11.czi_channel4.tif_Results	1.28412				8h	Nucleus	8h_nucleus	2.08258	5
										8h	Hsp104	k11.czi_channel4.tif_Results	0.862682				8h	Nucleus	8h_nucleus	0	6
										8h	Hsp104	k11.czi_channel4.tif_Results	1.16457				8h	Nucleus	8h_nucleus	1.45382	7
										8h	Hsp104	k11.czi_channel4.tif_Results	1.19331				8h	Nucleus	8h_nucleus	1.16006	8
										8h	Hsp104	k11.czi_channel4.tif_Results	0.970127				8h	Nucleus	8h_nucleus	0	9
										8h	Hsp104	k11.czi_channel4.tif_Results	1.83461				8h	Nucleus	8h_nucleus	1.17076	10
										8h	Hsp104	k11.czi_channel4.tif_Results	1.78669				8h	Nucleus	8h_nucleus	0	11
										8h	Hsp104	k11.czi_channel4.tif_Results	1.25186				8h	Nucleus	8h_nucleus	1.18487	12
										8h	Hsp104	k11.czi_channel4.tif_Results	1.18554				8h	Nucleus	8h_nucleus	0	13
										8h	Hsp104	k11.czi_channel4.tif_Results	1.08382				8h	Nucleus	8h_nucleus	1.56518	14
										8h	Hsp104	k11.czi_channel4.tif_Results	1.14374				8h	Nucleus	8h_nucleus	0.659874	15
										8h	Hsp104	k11.czi_channel4.tif_Results	0.985495				8h	Nucleus	8h_nucleus	0	16
										8h	Hsp104	k11.czi_channel4.tif_Results	0.927712				8h	Nucleus	8h_nucleus	0	17
										8h	Hsp104	k11.czi_channel4.tif_Results	1.13188				8h	Nucleus	8h_nucleus	0.583414	18
										8h	Hsp104	k11.czi_channel4.tif_Results	0.977701				8h	Nucleus	8h_nucleus	1.30176	19
										8h	Hsp104	k11.czi_channel4.tif_Results	1.05452				8h	Nucleus	8h_nucleus	0.491983	20
										8h	Hsp104	k11.czi_channel4.tif_Results	1.08865				8h	Nucleus	8h_nucleus	0	21
										8h	Hsp104	k11.czi_channel4.tif_Results	0.807309				8h	Nucleus	8h_nucleus	2.08675	22
										8h	Hsp104	k11.czi_channel4.tif_Results	1.95291				8h	Nucleus	8h_nucleus	0	23
										8h	Hsp104	k11.czi_channel4.tif_Results	0.885613				8h	Nucleus	8h_nucleus	2.19896	24
										8h	Hsp104	k21.czi_channel4.tif_Results	1.11163				8h	Nucleus	8h_nucleus	0	25
										8h	Hsp104	k21.czi_channel4.tif_Results	1.18297				8h	Nucleus	8h_nucleus	1.00131	26
										8h	Hsp104	k21.czi_channel4.tif_Results	1.30492				8h	Nucleus	8h_nucleus	0.333116	27
										8h	Hsp104	k21.czi_channel4.tif_Results	1.43704				8h	Nucleus	8h_nucleus	0.657	28
										8h	Hsp104	k21.czi_channel4.tif_Results	1.44458				8h	Nucleus	8h_nucleus	0.440209	29
										8h	Hsp104	k21.czi_channel4.tif_Results	1.1264				8h	Nucleus	8h_nucleus	1.14186	30
										8h	Hsp104	k21.czi_channel4.tif_Results	1.40893				8h	Nucleus	8h_nucleus	0	31
										8h	Hsp104	k21.czi_channel4.tif_Results	1.51266				8h	Nucleus	8h_nucleus	7.28161	32
										8h	Hsp104	k21.czi_channel4.tif_Results	1.15159				8h	Nucleus	8h_nucleus	1.01943	33
										8h	Hsp104	k21.czi_channel4.tif_Results	0.952629				8h	Nucleus	8h_nucleus	0	34
										8h	Hsp104	k21.czi_channel4.tif_Results	0.83914				8h	Nucleus	8h_nucleus	0	35
										8h	Hsp104	k21.czi_channel4.tif_Results	0.995517				8h	Nucleus	8h_nucleus	0	36
										8h	Hsp104	k21.czi_channel4.tif_Results	0.891066				8h	Nucleus	8h_nucleus	0	37
										8h	Hsp104	k21.czi_channel4.tif_Results	1.37966				8h	Nucleus	8h_nucleus	0	38
										8h	Hsp104	k21.czi_channel4.tif_Results	1.19546				8h	Nucleus	8h_nucleus	0.395892	39
										8h	Hsp104	k21.czi_channel4.tif_Results	1.28698				8h	Nucleus	8h_nucleus	0.303126	40
										8h	Hsp104	k21.czi_channel4.tif_Results	0.864635				8h	Nucleus	8h_nucleus	0	41
										8h	Hsp104	k21.czi_channel4.tif_Results	1.19277				8h	Nucleus	8h_nucleus	0	42
										8h	Hsp104	k21.czi_channel4.tif_Results	0.934784				8h	Nucleus	8h_nucleus	0	43
										8h	Hsp104	k21.czi_channel4.tif_Results	1.20132				8h	Nucleus	8h_nucleus	0.829504	44
										8h	Hsp104	k21.czi_channel4.tif_Results	1.30163				8h	Nucleus	8h_nucleus	0.50226	45
										8h	Hsp104	k21.czi_channel4.tif_Results	1.46201				8h	Nucleus	8h_nucleus	0.742826	46
										8h	Hsp104	k21.czi_channel4.tif_Results	1.17416				8h	Nucleus	8h_nucleus	0	47
										8h	Hsp104	k21.czi_channel4.tif_Results	1.55124				8h	Nucleus	8h_nucleus	1.49195	48
										8h	Hsp104	k21.czi_channel4.tif_Results	1.61987				8h	Nucleus	8h_nucleus	1.09578	49
										8h	Hsp104	k21.czi_channel4.tif_Results	1.21046				8h	Nucleus	8h_nucleus	0.445012	50
										8h	Hsp104	k21.czi_channel4.tif_Results	0.914068				8h	Nucleus	8h_nucleus	1.41452	51
										8h	Hsp104	k21.czi_channel4.tif_Results	1.04858				8h	Nucleus	8h_nucleus	0.577487	52
										8h	Hsp104	k31.czi_channel4.tif_Results	0.934469				8h	Nucleus	8h_nucleus	0	53
										8h	Hsp104	k31.czi_channel4.tif_Results	1.02025				8h	Nucleus	8h_nucleus	0.417659	54
										8h	Hsp104	k31.czi_channel4.tif_Results	0.795014				8h	Nucleus	8h_nucleus	1.78443	55
										8h	Hsp104	k31.czi_channel4.tif_Results	1.48418				8h	Nucleus	8h_nucleus	0	56
										8h	Hsp104	k31.czi_channel4.tif_Results	1.19054				8h	Nucleus	8h_nucleus	0.534385	57
										8h	Hsp104	k31.czi_channel4.tif_Results	0.858803				8h	Nucleus	8h_nucleus	0.5548	58
										8h	Hsp104	k31.czi_channel4.tif_Results	1.101				8h	Nucleus	8h_nucleus	0	59
										8h	Hsp104	k31.czi_channel4.tif_Results	0.873529				8h	Nucleus	8h_nucleus	0	60
										8h	Hsp104	k31.czi_channel4.tif_Results	1.21951				8h	Nucleus	8h_nucleus	0.575629	61
										8h	Hsp104	k31.czi_channel4.tif_Results	0.790111				8h	Nucleus	8h_nucleus	0.534442	62
										8h	Hsp104	k31.czi_channel4.tif_Results	1.08598				8h	Nucleus	8h_nucleus	0	63
										8h	Hsp104	k31.czi_channel4.tif_Results	0.927435				8h	Nucleus	8h_nucleus	0.679472	64
										8h	Hsp104	k31.czi_channel4.tif_Results	1.08073				8h	Nucleus	8h_nucleus	0	65
										8h	Hsp104	k31.czi_channel4.tif_Results	1.32504				8h	Nucleus	8h_nucleus	0	66
										8h	Hsp104	k31.czi_channel4.tif_Results	1.06582				8h	Nucleus	8h_nucleus	0	67
										24h	Hsp104	3.czi_channel3.tif_Results	2.03706				8h	Nucleus	8h_nucleus	0.559472	68
										24h	Hsp104	3.czi_channel3.tif_Results	1.90879				8h	Nucleus	8h_nucleus	1.91932	69
										24h	Hsp104	3.czi_channel3.tif_Results	1.25035				8h	Nucleus	8h_nucleus	0.549173	70
										24h	Hsp104	3.czi_channel3.tif_Results	1.55818				8h	Nucleus	8h_nucleus	2.79129	71
										24h	Hsp104	3.czi_channel3.tif_Results	1.82591				8h	Nucleus	8h_nucleus	0	72
										24h	Hsp104	3.czi_channel3.tif_Results	1.62333				8h	Nucleus	8h_nucleus	0	73
										24h	Hsp104	3.czi_channel3.tif_Results	1.97231				8h	Nucleus	8h_nucleus	0	74
										24h	Hsp104	3.czi_channel3.tif_Results	1.69374				8h	Nucleus	8h_nucleus	0	75
										24h	Hsp104	3.czi_channel3.tif_Results	1.52952				8h	Nucleus	8h_nucleus	0	76
										24h	Hsp104	3.czi_channel3.tif_Results	1.80111				8h	Nucleus	8h_nucleus	0	77
										24h	Hsp104	3.czi_channel3.tif_Results	1.61391				8h	Nucleus	8h_nucleus	0	78
										24h	Hsp104	3.czi_channel3.tif_Results	1.96507				8h	Nucleus	8h_nucleus	0	79
										24h	Hsp104	3.czi_channel3.tif_Results	1.35914				8h	Nucleus	8h_nucleus	0	80
										24h	Hsp104	3.czi_channel3.tif_Results	1.36931				8h	Nucleus	8h_nucleus	0	81
										24h	Hsp104	3.czi_channel3.tif_Results	1.71841				8h	Nucleus	8h_nucleus	0	82
										24h	Hsp104	3.czi_channel3.tif_Results	1.78268				8h	Nucleus	8h_nucleus	0	83
										24h	Hsp104	3.czi_channel3.tif_Results	1.66077				8h	Nucleus	8h_nucleus	0	84
										24h	Hsp104	3.czi_channel3.tif_Results	1.6379				8h	Nucleus	8h_nucleus	0	85
										24h	Hsp104	3.czi_channel3.tif_Results	1.91597				8h	Nucleus	8h_nucleus	0	86
										24h	Hsp104	3.czi_channel3.tif_Results	2.0896				8h	Nucleus	8h_nucleus	0	87
										24h	Hsp104	3.czi_channel3.tif_Results	1.57971				8h	Nucleus	8h_nucleus	0	88
										24h	Hsp104	3.czi_channel3.tif_Results	1.60168				8h	Nucleus	8h_nucleus	0	89
										24h	Hsp104	3.czi_channel3.tif_Results	1.37823				8h	Nucleus	8h_nucleus	0	90
										24h	Hsp104	3.czi_channel3.tif_Results	1.92245				8h	Nucleus	8h_nucleus	0	91
										24h	Hsp104	3.czi_channel3.tif_Results	2.27713				8h	Nucleus	8h_nucleus	0	92
										24h	Hsp104	3.czi_channel3.tif_Results	1.53099				8h	Nucleus	8h_nucleus	0	93
										24h	Hsp104	3.czi_channel3.tif_Results	1.55044				8h	Nucleus	8h_nucleus	0	94
										24h	Hsp104	3.czi_channel3.tif_Results	1.27356				8h	Nucleus	8h_nucleus	0	95
										24h	Hsp104	3.czi_channel3.tif_Results	1.0944				8h	Nucleus	8h_nucleus	0	96
										24h	Hsp104	3.czi_channel3.tif_Results	1.15717				8h	Nucleus	8h_nucleus	0	97
										24h	Hsp104	3.czi_channel3.tif_Results	1.01968				8h	Nucleus	8h_nucleus	0	98
										24h	Hsp104	3.czi_channel3.tif_Results	1.22113				8h	Nucleus	8h_nucleus	0	99
										24h	Hsp104	3.czi_channel3.tif_Results	1.5127				8h	Nucleus	8h_nucleus	0	100
										24h	Hsp104	k1.czi_channel3.tif_Results	2.11609				48h	Cytoplasm	48h_Cytoplasm	7.45135	1
										24h	Hsp104	k1.czi_channel3.tif_Results	1.87222				48h	Cytoplasm	48h_Cytoplasm	3.44084	2
										24h	Hsp104	k1.czi_channel3.tif_Results	1.72375				48h	Cytoplasm	48h_Cytoplasm	1.3453	3
										24h	Hsp104	k1.czi_channel3.tif_Results	2.01615				48h	Cytoplasm	48h_Cytoplasm	2.58174	4
										24h	Hsp104	k1.czi_channel3.tif_Results	1.33341				48h	Cytoplasm	48h_Cytoplasm	2.27025	5
										24h	Hsp104	k1.czi_channel3.tif_Results	1.60935				48h	Cytoplasm	48h_Cytoplasm	3.45739	6
										24h	Hsp104	k1.czi_channel3.tif_Results	1.04873				48h	Cytoplasm	48h_Cytoplasm	0.70565	7
										24h	Hsp104	k1.czi_channel3.tif_Results	2.07978				48h	Cytoplasm	48h_Cytoplasm	2.15148	8
										24h	Hsp104	k1.czi_channel3.tif_Results	1.73768				48h	Cytoplasm	48h_Cytoplasm	2.45204	9
										24h	Hsp104	k1.czi_channel3.tif_Results	1.0636				48h	Cytoplasm	48h_Cytoplasm	0.897395	10
										24h	Hsp104	k1.czi_channel3.tif_Results	1.95765				48h	Cytoplasm	48h_Cytoplasm	1.86345	11
										24h	Hsp104	k1.czi_channel3.tif_Results	1.78559				48h	Cytoplasm	48h_Cytoplasm	3.11185	12
										24h	Hsp104	k1.czi_channel3.tif_Results	1.73479				48h	Cytoplasm	48h_Cytoplasm	1.46476	13
										24h	Hsp104	k1.czi_channel3.tif_Results	1.1957				48h	Cytoplasm	48h_Cytoplasm	3.4346	14
										24h	Hsp104	k1.czi_channel3.tif_Results	0.887142				48h	Cytoplasm	48h_Cytoplasm	1.71961	15
										24h	Hsp104	k1.czi_channel3.tif_Results	1.56255				48h	Cytoplasm	48h_Cytoplasm	1.00875	16
										24h	Hsp104	k1.czi_channel3.tif_Results	1.31598				48h	Cytoplasm	48h_Cytoplasm	1.9251	17
										24h	Hsp104	k1.czi_channel3.tif_Results	1.83368				48h	Cytoplasm	48h_Cytoplasm	2.55942	18
										24h	Hsp104	k1.czi_channel3.tif_Results	1.88141				48h	Cytoplasm	48h_Cytoplasm	1.96412	19
										24h	Hsp104	k1.czi_channel3.tif_Results	1.89619				48h	Cytoplasm	48h_Cytoplasm	2.98359	20
										24h	Hsp104	k1.czi_channel3.tif_Results	2.14737				48h	Cytoplasm	48h_Cytoplasm	0.870396	21
										24h	Hsp104	k1.czi_channel3.tif_Results	1.65441				48h	Cytoplasm	48h_Cytoplasm	2.71908	22
										24h	Hsp104	k1.czi_channel3.tif_Results	1.68019				48h	Cytoplasm	48h_Cytoplasm	1.00438	23
										24h	Hsp104	k1.czi_channel3.tif_Results	1.92875				48h	Cytoplasm	48h_Cytoplasm	2.11859	24
										24h	Hsp104	k1.czi_channel3.tif_Results	1.97204				48h	Cytoplasm	48h_Cytoplasm	2.26972	25
										24h	Hsp104	k1.czi_channel3.tif_Results	1.63676				48h	Cytoplasm	48h_Cytoplasm	1.92112	26
										24h	Hsp104	k1.czi_channel3.tif_Results	1.76401				48h	Cytoplasm	48h_Cytoplasm	3.56344	27
										24h	Hsp104	k1.czi_channel3.tif_Results	1.54052				48h	Cytoplasm	48h_Cytoplasm	1.36324	28
										24h	Hsp104	k1.czi_channel3.tif_Results	1.38754				48h	Cytoplasm	48h_Cytoplasm	2.54211	29
										24h	Hsp104	k1.czi_channel3.tif_Results	1.52585				48h	Cytoplasm	48h_Cytoplasm	2.90052	30
										24h	Hsp104	k1.czi_channel3.tif_Results	1.28094				48h	Cytoplasm	48h_Cytoplasm	2.07681	31
										24h	Hsp104	k1.czi_channel3.tif_Results	1.92175				48h	Cytoplasm	48h_Cytoplasm	6.30709	32
										24h	Hsp104	k1.czi_channel3.tif_Results	1.85201				48h	Cytoplasm	48h_Cytoplasm	2.55219	33
										24h	Hsp104	k1.czi_channel3.tif_Results	1.94244				48h	Cytoplasm	48h_Cytoplasm	2.99415	34
										24h	Hsp104	k1.czi_channel3.tif_Results	0.995432				48h	Cytoplasm	48h_Cytoplasm	1.45599	35
										24h	Hsp104	k2.czi_channel3.tif_Results	2.21556				48h	Cytoplasm	48h_Cytoplasm	0.828334	36
										24h	Hsp104	k2.czi_channel3.tif_Results	1.75433				48h	Cytoplasm	48h_Cytoplasm	2.33778	37
										24h	Hsp104	k2.czi_channel3.tif_Results	1.93621				48h	Cytoplasm	48h_Cytoplasm	0.927599	38
										24h	Hsp104	k2.czi_channel3.tif_Results	1.7305				48h	Cytoplasm	48h_Cytoplasm	1.41091	39
										24h	Hsp104	k2.czi_channel3.tif_Results	1.77511				48h	Cytoplasm	48h_Cytoplasm	2.79771	40
										24h	Hsp104	k2.czi_channel3.tif_Results	1.46796				48h	Cytoplasm	48h_Cytoplasm	1.76507	41
										24h	Hsp104	k2.czi_channel3.tif_Results	1.69562				48h	Cytoplasm	48h_Cytoplasm	1.19147	42
										24h	Hsp104	k2.czi_channel3.tif_Results	1.67896				48h	Cytoplasm	48h_Cytoplasm	1.91455	43
										24h	Hsp104	k2.czi_channel3.tif_Results	2.0748				48h	Cytoplasm	48h_Cytoplasm	1.83827	44
										24h	Hsp104	k2.czi_channel3.tif_Results	2.31721				48h	Cytoplasm	48h_Cytoplasm	1.16449	45
										24h	Hsp104	k2.czi_channel3.tif_Results	1.88656				48h	Cytoplasm	48h_Cytoplasm	3.92422	46
										24h	Hsp104	k2.czi_channel3.tif_Results	1.89895				48h	Cytoplasm	48h_Cytoplasm	2.12074	47
										24h	Hsp104	k2.czi_channel3.tif_Results	2.15798				48h	Cytoplasm	48h_Cytoplasm	1.71998	48
										24h	Hsp104	k2.czi_channel3.tif_Results	1.76766				48h	Cytoplasm	48h_Cytoplasm	1.80778	49
										24h	Hsp104	k2.czi_channel3.tif_Results	1.52022				48h	Cytoplasm	48h_Cytoplasm	3.00089	50
										24h	Hsp104	k2.czi_channel3.tif_Results	1.48273				48h	Cytoplasm	48h_Cytoplasm	3.30307	51
										24h	Hsp104	k2.czi_channel3.tif_Results	1.3233				48h	Cytoplasm	48h_Cytoplasm	1.41807	52
										24h	Hsp104	k2.czi_channel3.tif_Results	2.14941				48h	Cytoplasm	48h_Cytoplasm	1.4832	53
										24h	Hsp104	k2.czi_channel3.tif_Results	1.59245				48h	Cytoplasm	48h_Cytoplasm	1.11003	54
										24h	Hsp104	k2.czi_channel3.tif_Results	2.31099				48h	Cytoplasm	48h_Cytoplasm	2.45504	55
										24h	Hsp104	k2.czi_channel3.tif_Results	1.55007				48h	Cytoplasm	48h_Cytoplasm	2.0345	56
										24h	Hsp104	k2.czi_channel3.tif_Results	2.04762				48h	Cytoplasm	48h_Cytoplasm	0	57
										24h	Hsp104	k2.czi_channel3.tif_Results	2.58825				48h	Cytoplasm	48h_Cytoplasm	1.53643	58
										24h	Hsp104	k2.czi_channel3.tif_Results	1.73314				48h	Cytoplasm	48h_Cytoplasm	1.04235	59
										24h	Hsp104	k2.czi_channel3.tif_Results	2.01844				48h	Cytoplasm	48h_Cytoplasm	2.14695	60
										24h	Hsp104	k2.czi_channel3.tif_Results	1.86785				48h	Cytoplasm	48h_Cytoplasm	3.60326	61
										24h	Hsp104	k2.czi_channel3.tif_Results	2.33075				48h	Cytoplasm	48h_Cytoplasm	1.32064	62
										24h	Hsp104	k2.czi_channel3.tif_Results	1.60661				48h	Cytoplasm	48h_Cytoplasm	1.70984	63
										24h	Hsp104	k2.czi_channel3.tif_Results	2.32473				48h	Cytoplasm	48h_Cytoplasm	2.44475	64
										24h	Hsp104	k2.czi_channel3.tif_Results	2.19525				48h	Cytoplasm	48h_Cytoplasm	5.25296	65
										24h	Hsp104	k2.czi_channel3.tif_Results	1.58069				48h	Cytoplasm	48h_Cytoplasm	1.30387	66
										24h	Hsp104	k2.czi_channel3.tif_Results	1.40751				48h	Cytoplasm	48h_Cytoplasm	2.02838	67
										24h	Hsp104	k2.czi_channel3.tif_Results	1.50504				48h	Cytoplasm	48h_Cytoplasm	1.68631	68
										24h	Hsp104	k2.czi_channel3.tif_Results	1.61567				48h	Cytoplasm	48h_Cytoplasm	3.29256	69
										24h	Hsp104	k2.czi_channel3.tif_Results	1.58856				48h	Cytoplasm	48h_Cytoplasm	1.32325	70
										24h	Hsp104	3.czi_channel3.tif_Results	1.99585				48h	Cytoplasm	48h_Cytoplasm	2.49898	71
										24h	Hsp104	3.czi_channel3.tif_Results	1.72503				48h	Cytoplasm	48h_Cytoplasm	1.2442	72
										24h	Hsp104	3.czi_channel3.tif_Results	1.05711				48h	Cytoplasm	48h_Cytoplasm	1.82409	73
										24h	Hsp104	3.czi_channel3.tif_Results	1.5097				48h	Cytoplasm	48h_Cytoplasm	3.70947	74
										24h	Hsp104	3.czi_channel3.tif_Results	1.83565				48h	Cytoplasm	48h_Cytoplasm	2.61574	75
										24h	Hsp104	3.czi_channel3.tif_Results	1.58383				48h	Cytoplasm	48h_Cytoplasm	2.40199	76
										24h	Hsp104	3.czi_channel3.tif_Results	2.02899				48h	Cytoplasm	48h_Cytoplasm	1.06189	77
										24h	Hsp104	3.czi_channel3.tif_Results	1.54226				48h	Cytoplasm	48h_Cytoplasm	2.45621	78
										24h	Hsp104	3.czi_channel3.tif_Results	1.57298				48h	Cytoplasm	48h_Cytoplasm	2.17101	79
										24h	Hsp104	3.czi_channel3.tif_Results	1.15728				48h	Cytoplasm	48h_Cytoplasm	2.50949	80
										24h	Hsp104	3.czi_channel3.tif_Results	1.72347				48h	Cytoplasm	48h_Cytoplasm	5.1442	81
										24h	Hsp104	3.czi_channel3.tif_Results	1.63333				48h	Cytoplasm	48h_Cytoplasm	2.72762	82
										24h	Hsp104	3.czi_channel3.tif_Results	1.47006				48h	Cytoplasm	48h_Cytoplasm	1.70866	83
										24h	Hsp104	3.czi_channel3.tif_Results	1.19247				48h	Cytoplasm	48h_Cytoplasm	2.23373	84
										24h	Hsp104	3.czi_channel3.tif_Results	1.58734				48h	Cytoplasm	48h_Cytoplasm	0.815529	85
										24h	Hsp104	3.czi_channel3.tif_Results	1.74011				48h	Cytoplasm	48h_Cytoplasm	3.74697	86
										24h	Hsp104	3.czi_channel3.tif_Results	1.73763				48h	Cytoplasm	48h_Cytoplasm	1.0867	87
										24h	Hsp104	3.czi_channel3.tif_Results	1.2642				48h	Cytoplasm	48h_Cytoplasm	1.64593	88
										24h	Hsp104	3.czi_channel3.tif_Results	1.37349				48h	Cytoplasm	48h_Cytoplasm	2.53171	89
										24h	Hsp104	3.czi_channel3.tif_Results	1.47769				48h	Cytoplasm	48h_Cytoplasm	0	90
										24h	Hsp104	3.czi_channel3.tif_Results	1.28808				48h	Cytoplasm	48h_Cytoplasm	0	91
										24h	Hsp104	3.czi_channel3.tif_Results	1.30616				48h	Cytoplasm	48h_Cytoplasm	0	92
										24h	Hsp104	3.czi_channel3.tif_Results	1.89783				48h	Cytoplasm	48h_Cytoplasm	0	93
										24h	Hsp104	3.czi_channel3.tif_Results	1.47376				48h	Cytoplasm	48h_Cytoplasm	0	94
										24h	Hsp104	3.czi_channel3.tif_Results	1.63983				48h	Cytoplasm	48h_Cytoplasm	0	95
										24h	Hsp104	3.czi_channel3.tif_Results	2.00599				48h	Cytoplasm	48h_Cytoplasm	0	96
										24h	Hsp104	3.czi_channel3.tif_Results	1.32385				48h	Cytoplasm	48h_Cytoplasm	0	97
										24h	Hsp104	3.czi_channel3.tif_Results	1.01883				48h	Cytoplasm	48h_Cytoplasm	0	98
										24h	Hsp104	3.czi_channel3.tif_Results	1.50546				48h	Cytoplasm	48h_Cytoplasm	0	99
										24h	Hsp104	3.czi_channel3.tif_Results	1.26058				48h	Cytoplasm	48h_Cytoplasm	0	100
										24h	Hsp104	k1.czi_channel3.tif_Results	1.80624				48h	Mitochondria	48h_mitochondria	1.1743	1
										24h	Hsp104	k1.czi_channel3.tif_Results	1.6412				48h	Mitochondria	48h_mitochondria	5.56542	2
										24h	Hsp104	k1.czi_channel3.tif_Results	1.27262				48h	Mitochondria	48h_mitochondria	0	3
										24h	Hsp104	k1.czi_channel3.tif_Results	1.42026				48h	Mitochondria	48h_mitochondria	0	4
										24h	Hsp104	k1.czi_channel3.tif_Results	1.17619				48h	Mitochondria	48h_mitochondria	0	5
										24h	Hsp104	k1.czi_channel3.tif_Results	2.40455				48h	Mitochondria	48h_mitochondria	0	6
										24h	Hsp104	k1.czi_channel3.tif_Results	1.96166				48h	Mitochondria	48h_mitochondria	0	7
										24h	Hsp104	k1.czi_channel3.tif_Results	1.493				48h	Mitochondria	48h_mitochondria	0	8
										24h	Hsp104	k1.czi_channel3.tif_Results	1.78353				48h	Mitochondria	48h_mitochondria	0	9
										24h	Hsp104	k1.czi_channel3.tif_Results	1.53033				48h	Mitochondria	48h_mitochondria	0	10
										24h	Hsp104	k1.czi_channel3.tif_Results	1.7398				48h	Mitochondria	48h_mitochondria	0	11
										24h	Hsp104	k1.czi_channel3.tif_Results	2.0287				48h	Mitochondria	48h_mitochondria	4.68248	12
										24h	Hsp104	k1.czi_channel3.tif_Results	1.67756				48h	Mitochondria	48h_mitochondria	2.77899	13
										24h	Hsp104	k1.czi_channel3.tif_Results	1.51785				48h	Mitochondria	48h_mitochondria	0	14
										24h	Hsp104	k1.czi_channel3.tif_Results	1.57341				48h	Mitochondria	48h_mitochondria	0	15
										24h	Hsp104	k1.czi_channel3.tif_Results	1.63755				48h	Mitochondria	48h_mitochondria	0	16
										24h	Hsp104	k1.czi_channel3.tif_Results	2.08802				48h	Mitochondria	48h_mitochondria	0	17
										24h	Hsp104	k1.czi_channel3.tif_Results	1.87443				48h	Mitochondria	48h_mitochondria	0	18
										24h	Hsp104	k1.czi_channel3.tif_Results	1.91707				48h	Mitochondria	48h_mitochondria	0	19
										24h	Hsp104	k1.czi_channel3.tif_Results	1.57282				48h	Mitochondria	48h_mitochondria	0	20
										24h	Hsp104	k1.czi_channel3.tif_Results	2.19835				48h	Mitochondria	48h_mitochondria	0	21
										24h	Hsp104	k1.czi_channel3.tif_Results	2.19662				48h	Mitochondria	48h_mitochondria	1.96633	22
										24h	Hsp104	k1.czi_channel3.tif_Results	1.5286				48h	Mitochondria	48h_mitochondria	0	23
										24h	Hsp104	k1.czi_channel3.tif_Results	1.47536				48h	Mitochondria	48h_mitochondria	0	24
										24h	Hsp104	k1.czi_channel3.tif_Results	1.41875				48h	Mitochondria	48h_mitochondria	0	25
										24h	Hsp104	k1.czi_channel3.tif_Results	1.20542				48h	Mitochondria	48h_mitochondria	0	26
										24h	Hsp104	k1.czi_channel3.tif_Results	1.2847				48h	Mitochondria	48h_mitochondria	0	27
										24h	Hsp104	k1.czi_channel3.tif_Results	1.30043				48h	Mitochondria	48h_mitochondria	0	28
										24h	Hsp104	k11.czi_channel3.tif_Results	1.88022				48h	Mitochondria	48h_mitochondria	0	29
										24h	Hsp104	k11.czi_channel3.tif_Results	1.85573				48h	Mitochondria	48h_mitochondria	0	30
										24h	Hsp104	k11.czi_channel3.tif_Results	1.69124				48h	Mitochondria	48h_mitochondria	0	31
										24h	Hsp104	k11.czi_channel3.tif_Results	1.5068				48h	Mitochondria	48h_mitochondria	0	32
										24h	Hsp104	k11.czi_channel3.tif_Results	1.87378				48h	Mitochondria	48h_mitochondria	0.953892	33
										24h	Hsp104	k11.czi_channel3.tif_Results	1.76709				48h	Mitochondria	48h_mitochondria	0	34
										24h	Hsp104	k11.czi_channel3.tif_Results	2.08439				48h	Mitochondria	48h_mitochondria	0	35
										24h	Hsp104	k11.czi_channel3.tif_Results	1.31406				48h	Mitochondria	48h_mitochondria	0	36
										24h	Hsp104	k11.czi_channel3.tif_Results	1.42856				48h	Mitochondria	48h_mitochondria	4.15511	37
										24h	Hsp104	k11.czi_channel3.tif_Results	1.55298				48h	Mitochondria	48h_mitochondria	0	38
										24h	Hsp104	k11.czi_channel3.tif_Results	2.29909				48h	Mitochondria	48h_mitochondria	1.91424	39
										24h	Hsp104	k11.czi_channel3.tif_Results	2.2436				48h	Mitochondria	48h_mitochondria	0	40
										24h	Hsp104	k11.czi_channel3.tif_Results	1.7441				48h	Mitochondria	48h_mitochondria	0	41
										24h	Hsp104	k11.czi_channel3.tif_Results	2.14334				48h	Mitochondria	48h_mitochondria	0.797643	42
										24h	Hsp104	k11.czi_channel3.tif_Results	1.26884				48h	Mitochondria	48h_mitochondria	0	43
										24h	Hsp104	k11.czi_channel3.tif_Results	2.39548				48h	Mitochondria	48h_mitochondria	3.28145	44
										24h	Hsp104	k11.czi_channel3.tif_Results	1.8519				48h	Mitochondria	48h_mitochondria	0	45
										24h	Hsp104	k11.czi_channel3.tif_Results	1.64708				48h	Mitochondria	48h_mitochondria	0	46
										24h	Hsp104	k11.czi_channel3.tif_Results	1.66847				48h	Mitochondria	48h_mitochondria	0	47
										24h	Hsp104	k11.czi_channel3.tif_Results	1.41521				48h	Mitochondria	48h_mitochondria	0	48
										24h	Hsp104	k11.czi_channel3.tif_Results	1.49319				48h	Mitochondria	48h_mitochondria	0	49
										24h	Hsp104	k1.czi_channel4.tif_Results	1.63449				48h	Mitochondria	48h_mitochondria	0	50
										24h	Hsp104	k1.czi_channel4.tif_Results	1.9274				48h	Mitochondria	48h_mitochondria	0	51
										24h	Hsp104	k1.czi_channel4.tif_Results	1.93361				48h	Mitochondria	48h_mitochondria	0	52
										24h	Hsp104	k1.czi_channel4.tif_Results	1.72812				48h	Mitochondria	48h_mitochondria	0	53
										24h	Hsp104	k1.czi_channel4.tif_Results	2.19384				48h	Mitochondria	48h_mitochondria	0	54
										24h	Hsp104	k1.czi_channel4.tif_Results	2.11847				48h	Mitochondria	48h_mitochondria	0	55
										24h	Hsp104	k1.czi_channel4.tif_Results	1.88863				48h	Mitochondria	48h_mitochondria	0	56
										24h	Hsp104	k1.czi_channel4.tif_Results	1.69199				48h	Mitochondria	48h_mitochondria	0	57
										24h	Hsp104	k1.czi_channel4.tif_Results	1.71246				48h	Mitochondria	48h_mitochondria	0	58
										24h	Hsp104	k1.czi_channel4.tif_Results	1.48934				48h	Mitochondria	48h_mitochondria	0.961393	59
										24h	Hsp104	k1.czi_channel4.tif_Results	1.91774				48h	Mitochondria	48h_mitochondria	0	60
										24h	Hsp104	k1.czi_channel4.tif_Results	2.18927				48h	Mitochondria	48h_mitochondria	0	61
										24h	Hsp104	k1.czi_channel4.tif_Results	2.12995				48h	Mitochondria	48h_mitochondria	0	62
										24h	Hsp104	k1.czi_channel4.tif_Results	1.80498				48h	Mitochondria	48h_mitochondria	0	63
										24h	Hsp104	k1.czi_channel4.tif_Results	1.91341				48h	Mitochondria	48h_mitochondria	1.45269	64
										24h	Hsp104	k1.czi_channel4.tif_Results	1.56266				48h	Mitochondria	48h_mitochondria	0	65
										24h	Hsp104	k1.czi_channel4.tif_Results	2.288				48h	Mitochondria	48h_mitochondria	4.297	66
										24h	Hsp104	k1.czi_channel4.tif_Results	1.71129				48h	Mitochondria	48h_mitochondria	1.6946	67
										24h	Hsp104	k1.czi_channel4.tif_Results	1.65291				48h	Mitochondria	48h_mitochondria	0	68
										24h	Hsp104	k1.czi_channel4.tif_Results	2.11497				48h	Mitochondria	48h_mitochondria	3.0165	69
										24h	Hsp104	k1.czi_channel4.tif_Results	1.59693				48h	Mitochondria	48h_mitochondria	0	70
										24h	Hsp104	k1.czi_channel4.tif_Results	2.06543				48h	Mitochondria	48h_mitochondria	0	71
										24h	Hsp104	k1.czi_channel4.tif_Results	1.57911				48h	Mitochondria	48h_mitochondria	3.36114	72
										24h	Hsp104	k1.czi_channel4.tif_Results	1.97506				48h	Mitochondria	48h_mitochondria	3.24464	73
										24h	Hsp104	k2.czi_channel4.tif_Results	1.99858				48h	Mitochondria	48h_mitochondria	0	74
										24h	Hsp104	k2.czi_channel4.tif_Results	2.78831				48h	Mitochondria	48h_mitochondria	0	75
										24h	Hsp104	k2.czi_channel4.tif_Results	1.90509				48h	Mitochondria	48h_mitochondria	0	76
										24h	Hsp104	k2.czi_channel4.tif_Results	2.45232				48h	Mitochondria	48h_mitochondria	0	77
										24h	Hsp104	k2.czi_channel4.tif_Results	1.93637				48h	Mitochondria	48h_mitochondria	4.69932	78
										24h	Hsp104	k2.czi_channel4.tif_Results	1.77106				48h	Mitochondria	48h_mitochondria	0	79
										24h	Hsp104	k2.czi_channel4.tif_Results	1.56774				48h	Mitochondria	48h_mitochondria	0	80
										24h	Hsp104	k2.czi_channel4.tif_Results	2.79405				48h	Mitochondria	48h_mitochondria	0	81
										24h	Hsp104	k2.czi_channel4.tif_Results	2.19159				48h	Mitochondria	48h_mitochondria	0	82
										24h	Hsp104	k2.czi_channel4.tif_Results	1.69156				48h	Mitochondria	48h_mitochondria	0	83
										24h	Hsp104	k2.czi_channel4.tif_Results	1.76303				48h	Mitochondria	48h_mitochondria	1.25353	84
										24h	Hsp104	k2.czi_channel4.tif_Results	1.58905				48h	Mitochondria	48h_mitochondria	1.06646	85
										24h	Hsp104	k2.czi_channel4.tif_Results	1.89845				48h	Mitochondria	48h_mitochondria	0	86
										24h	Hsp104	k2.czi_channel4.tif_Results	2.90199				48h	Mitochondria	48h_mitochondria	0	87
										24h	Hsp104	k2.czi_channel4.tif_Results	1.4278				48h	Mitochondria	48h_mitochondria	0	88
										24h	Hsp104	k2.czi_channel4.tif_Results	1.73329				48h	Mitochondria	48h_mitochondria	0	89
										24h	Hsp104	k2.czi_channel4.tif_Results	2.63991				48h	Mitochondria	48h_mitochondria	0	90
										24h	Hsp104	k2.czi_channel4.tif_Results	1.80115				48h	Mitochondria	48h_mitochondria	0	91
										24h	Hsp104	k2.czi_channel4.tif_Results	2.73289				48h	Mitochondria	48h_mitochondria	0	92
										24h	Hsp104	k2.czi_channel4.tif_Results	2.58949				48h	Mitochondria	48h_mitochondria	0	93
										24h	Hsp104	k2.czi_channel4.tif_Results	1.49306				48h	Mitochondria	48h_mitochondria	0	94
										24h	Hsp104	k2.czi_channel4.tif_Results	2.0183				48h	Mitochondria	48h_mitochondria	0	95
										24h	Hsp104	k2.czi_channel4.tif_Results	1.755				48h	Mitochondria	48h_mitochondria	0	96
										24h	Hsp104	k2.czi_channel4.tif_Results	2.46901				48h	Mitochondria	48h_mitochondria	0	97
										24h	Hsp104	k2.czi_channel4.tif_Results	3.08705				48h	Mitochondria	48h_mitochondria	0	98
										24h	Hsp104	k2.czi_channel4.tif_Results	1.5552				48h	Mitochondria	48h_mitochondria	0	99
										24h	Hsp104	k2.czi_channel4.tif_Results	1.40185				48h	Mitochondria	48h_mitochondria	0	100
										24h	Hsp104	k2.czi_channel4.tif_Results	1.6431				48h	Nucleus	48h_Nucleus	8.0858	1
										24h	Hsp104	k3.czi_channel4.tif_Results	2.22425				48h	Nucleus	48h_Nucleus	3.28941	2
										24h	Hsp104	k3.czi_channel4.tif_Results	1.71515				48h	Nucleus	48h_Nucleus	4.93647	3
										24h	Hsp104	k3.czi_channel4.tif_Results	1.52281				48h	Nucleus	48h_Nucleus	2.00533	4
										24h	Hsp104	k3.czi_channel4.tif_Results	1.69953				48h	Nucleus	48h_Nucleus	0	5
										24h	Hsp104	k3.czi_channel4.tif_Results	2.05118				48h	Nucleus	48h_Nucleus	0.97126	6
										24h	Hsp104	k3.czi_channel4.tif_Results	1.49191				48h	Nucleus	48h_Nucleus	3.55537	7
										24h	Hsp104	k3.czi_channel4.tif_Results	1.46725				48h	Nucleus	48h_Nucleus	10.2593	8
										24h	Hsp104	k3.czi_channel4.tif_Results	1.23304				48h	Nucleus	48h_Nucleus	8.60684	9
										24h	Hsp104	k3.czi_channel4.tif_Results	1.52311				48h	Nucleus	48h_Nucleus	1.43998	10
										24h	Hsp104	k3.czi_channel4.tif_Results	2.03722				48h	Nucleus	48h_Nucleus	1.36565	11
										24h	Hsp104	k3.czi_channel4.tif_Results	2.4692				48h	Nucleus	48h_Nucleus	1.77982	12
										24h	Hsp104	k3.czi_channel4.tif_Results	1.47467				48h	Nucleus	48h_Nucleus	3.47584	13
										24h	Hsp104	k3.czi_channel4.tif_Results	1.6377				48h	Nucleus	48h_Nucleus	0	14
										24h	Hsp104	k3.czi_channel4.tif_Results	1.78394				48h	Nucleus	48h_Nucleus	1.10117	15
										24h	Hsp104	k3.czi_channel4.tif_Results	1.63947				48h	Nucleus	48h_Nucleus	0.660668	16
										24h	Hsp104	k3.czi_channel4.tif_Results	2.10145				48h	Nucleus	48h_Nucleus	0.764041	17
										24h	Hsp104	k3.czi_channel4.tif_Results	1.60233				48h	Nucleus	48h_Nucleus	5.13959	18
										24h	Hsp104	k3.czi_channel4.tif_Results	1.73365				48h	Nucleus	48h_Nucleus	12.4917	19
										24h	Hsp104	k3.czi_channel4.tif_Results	1.74176				48h	Nucleus	48h_Nucleus	8.91027	20
										24h	Hsp104	k3.czi_channel4.tif_Results	1.80167				48h	Nucleus	48h_Nucleus	6.78889	21
										24h	Hsp104	k3.czi_channel4.tif_Results	1.52268				48h	Nucleus	48h_Nucleus	2.17652	22
										24h	Hsp104	k3.czi_channel4.tif_Results	1.5454				48h	Nucleus	48h_Nucleus	0	23
										24h	Hsp104	k3.czi_channel4.tif_Results	1.56782				48h	Nucleus	48h_Nucleus	7.4186	24
										24h	Hsp104	k3.czi_channel4.tif_Results	2.47812				48h	Nucleus	48h_Nucleus	2.40964	25
										24h	Hsp104	k3.czi_channel4.tif_Results	2.22496				48h	Nucleus	48h_Nucleus	3.04083	26
										24h	Hsp104	k3.czi_channel4.tif_Results	1.66201				48h	Nucleus	48h_Nucleus	5.03203	27
										24h	Hsp104	k3.czi_channel4.tif_Results	1.48124				48h	Nucleus	48h_Nucleus	0	28
										24h	Hsp104	k3.czi_channel4.tif_Results	1.98599				48h	Nucleus	48h_Nucleus	16.6937	29
										24h	Hsp104	k3.czi_channel4.tif_Results	2.47914				48h	Nucleus	48h_Nucleus	1.0366	30
										24h	Hsp104	k3.czi_channel4.tif_Results	0.932721				48h	Nucleus	48h_Nucleus	1.22304	31
										24h	Hsp104	k3.czi_channel4.tif_Results	1.96854				48h	Nucleus	48h_Nucleus	5.13701	32
										24h	Hsp104	k3.czi_channel4.tif_Results	2.06754				48h	Nucleus	48h_Nucleus	0	33
										24h	Hsp104	k3.czi_channel4.tif_Results	1.77884				48h	Nucleus	48h_Nucleus	0	34
										24h	Hsp104	k3.czi_channel4.tif_Results	1.58501				48h	Nucleus	48h_Nucleus	0	35
										24h	Hsp104	k3.czi_channel4.tif_Results	1.44576				48h	Nucleus	48h_Nucleus	0.882215	36
										24h	Hsp104	k3.czi_channel4.tif_Results	1.52071				48h	Nucleus	48h_Nucleus	0.802716	37
										24h	Hsp104	k3.czi_channel4.tif_Results	1.60772				48h	Nucleus	48h_Nucleus	0	38
										24h	Hsp104	k3.czi_channel4.tif_Results	1.79971				48h	Nucleus	48h_Nucleus	1.71646	39
										24h	Hsp104	k3.czi_channel4.tif_Results	1.76579				48h	Nucleus	48h_Nucleus	7.25169	40
										24h	Hsp104	k3.czi_channel4.tif_Results	1.34715				48h	Nucleus	48h_Nucleus	5.16827	41
										24h	Hsp104	k3.czi_channel4.tif_Results	1.04845				48h	Nucleus	48h_Nucleus	6.34332	42
										48h	Hsp104	1.czi_channel3.tif_Results	2.85239				48h	Nucleus	48h_Nucleus	0	43
										48h	Hsp104	1.czi_channel3.tif_Results	2.99072				48h	Nucleus	48h_Nucleus	1.28341	44
										48h	Hsp104	1.czi_channel3.tif_Results	1.59591				48h	Nucleus	48h_Nucleus	0	45
										48h	Hsp104	1.czi_channel3.tif_Results	1.72197				48h	Nucleus	48h_Nucleus	2.76753	46
										48h	Hsp104	1.czi_channel3.tif_Results	2.13324				48h	Nucleus	48h_Nucleus	1.09015	47
										48h	Hsp104	1.czi_channel3.tif_Results	1.95119				48h	Nucleus	48h_Nucleus	2.55211	48
										48h	Hsp104	1.czi_channel3.tif_Results	1.63602				48h	Nucleus	48h_Nucleus	8.05362	49
										48h	Hsp104	1.czi_channel3.tif_Results	2.30264				48h	Nucleus	48h_Nucleus	4.35071	50
										48h	Hsp104	1.czi_channel3.tif_Results	1.2614				48h	Nucleus	48h_Nucleus	1.17637	51
										48h	Hsp104	1.czi_channel3.tif_Results	2.7131				48h	Nucleus	48h_Nucleus	1.06607	52
										48h	Hsp104	1.czi_channel3.tif_Results	1.65386				48h	Nucleus	48h_Nucleus	12.2639	53
										48h	Hsp104	1.czi_channel3.tif_Results	2.18835				48h	Nucleus	48h_Nucleus	3.04419	54
										48h	Hsp104	1.czi_channel3.tif_Results	2.72947				48h	Nucleus	48h_Nucleus	0	55
										48h	Hsp104	1.czi_channel3.tif_Results	3.05366				48h	Nucleus	48h_Nucleus	5.77275	56
										48h	Hsp104	1.czi_channel3.tif_Results	2.38903				48h	Nucleus	48h_Nucleus	0	57
										48h	Hsp104	1.czi_channel3.tif_Results	2.62423				48h	Nucleus	48h_Nucleus	1.51446	58
										48h	Hsp104	1.czi_channel3.tif_Results	1.98578				48h	Nucleus	48h_Nucleus	5.91217	59
										48h	Hsp104	1.czi_channel3.tif_Results	2.75659				48h	Nucleus	48h_Nucleus	4.12329	60
										48h	Hsp104	1.czi_channel3.tif_Results	1.53354				48h	Nucleus	48h_Nucleus	1.01006	61
										48h	Hsp104	1.czi_channel3.tif_Results	1.6277				48h	Nucleus	48h_Nucleus	1.72812	62
										48h	Hsp104	1.czi_channel3.tif_Results	3.04534				48h	Nucleus	48h_Nucleus	1.80182	63
										48h	Hsp104	1.czi_channel3.tif_Results	2.50073				48h	Nucleus	48h_Nucleus	0.624992	64
										48h	Hsp104	1.czi_channel3.tif_Results	1.88582				48h	Nucleus	48h_Nucleus	7.16619	65
										48h	Hsp104	1.czi_channel3.tif_Results	1.69246				48h	Nucleus	48h_Nucleus	4.70234	66
										48h	Hsp104	1.czi_channel3.tif_Results	1.7543				48h	Nucleus	48h_Nucleus	1.73331	67
										48h	Hsp104	1.czi_channel3.tif_Results	2.89709				48h	Nucleus	48h_Nucleus	1.87487	68
										48h	Hsp104	1.czi_channel3.tif_Results	1.30433				48h	Nucleus	48h_Nucleus	9.89778	69
										48h	Hsp104	1.czi_channel3.tif_Results	1.63403				48h	Nucleus	48h_Nucleus	1.05357	70
										48h	Hsp104	1.czi_channel3.tif_Results	2.27195				48h	Nucleus	48h_Nucleus	1.76045	71
										48h	Hsp104	1.czi_channel3.tif_Results	3.80181				48h	Nucleus	48h_Nucleus	1.88324	72
										48h	Hsp104	1.czi_channel3.tif_Results	2.68164				48h	Nucleus	48h_Nucleus	2.13305	73
										48h	Hsp104	2.czi_channel3.tif_Results	2.86573				48h	Nucleus	48h_Nucleus	0.889466	74
										48h	Hsp104	2.czi_channel3.tif_Results	2.80078				48h	Nucleus	48h_Nucleus	1.3583	75
										48h	Hsp104	2.czi_channel3.tif_Results	2.14535				48h	Nucleus	48h_Nucleus	6.8123	76
										48h	Hsp104	2.czi_channel3.tif_Results	2.34279				48h	Nucleus	48h_Nucleus	17.2804	77
										48h	Hsp104	2.czi_channel3.tif_Results	2.80279				48h	Nucleus	48h_Nucleus	10.6242	78
										48h	Hsp104	2.czi_channel3.tif_Results	3.1173				48h	Nucleus	48h_Nucleus	2.19406	79
										48h	Hsp104	2.czi_channel3.tif_Results	1.93686				48h	Nucleus	48h_Nucleus	0.712266	80
										48h	Hsp104	2.czi_channel3.tif_Results	2.77698				48h	Nucleus	48h_Nucleus	8.25446	81
										48h	Hsp104	2.czi_channel3.tif_Results	2.71017				48h	Nucleus	48h_Nucleus	10.5692	82
										48h	Hsp104	2.czi_channel3.tif_Results	3.13381				48h	Nucleus	48h_Nucleus	4.39553	83
										48h	Hsp104	2.czi_channel3.tif_Results	3.35814				48h	Nucleus	48h_Nucleus	4.60124	84
										48h	Hsp104	2.czi_channel3.tif_Results	2.14082				48h	Nucleus	48h_Nucleus	0.947131	85
										48h	Hsp104	2.czi_channel3.tif_Results	2.64704				48h	Nucleus	48h_Nucleus	1.65616	86
										48h	Hsp104	2.czi_channel3.tif_Results	3.29297				48h	Nucleus	48h_Nucleus	0.850781	87
										48h	Hsp104	2.czi_channel3.tif_Results	2.30901				48h	Nucleus	48h_Nucleus	6.83727	88
										48h	Hsp104	2.czi_channel3.tif_Results	2.5792				48h	Nucleus	48h_Nucleus	3.13889	89
										48h	Hsp104	3.czi_channel3.tif_Results	3.92958				48h	Nucleus	48h_Nucleus	0	90
										48h	Hsp104	3.czi_channel3.tif_Results	3.11641				48h	Nucleus	48h_Nucleus	0	91
										48h	Hsp104	3.czi_channel3.tif_Results	3.94049				48h	Nucleus	48h_Nucleus	0	92
										48h	Hsp104	3.czi_channel3.tif_Results	2.7389				48h	Nucleus	48h_Nucleus	0	93
										48h	Hsp104	3.czi_channel3.tif_Results	2.29974				48h	Nucleus	48h_Nucleus	0	94
										48h	Hsp104	3.czi_channel3.tif_Results	1.30029				48h	Nucleus	48h_Nucleus	0	95
										48h	Hsp104	3.czi_channel3.tif_Results	0.981898				48h	Nucleus	48h_Nucleus	0	96
										48h	Hsp104	3.czi_channel3.tif_Results	3.10215				48h	Nucleus	48h_Nucleus	0	97
										48h	Hsp104	3.czi_channel3.tif_Results	3.78946				48h	Nucleus	48h_Nucleus	0	98
										48h	Hsp104	3.czi_channel3.tif_Results	2.08861				48h	Nucleus	48h_Nucleus	0	99
										48h	Hsp104	3.czi_channel3.tif_Results	2.87777				48h	Nucleus	48h_Nucleus	0	100
										48h	Hsp104	3.czi_channel3.tif_Results	3.75724
										48h	Hsp104	3.czi_channel3.tif_Results	4.4514
										48h	Hsp104	3.czi_channel3.tif_Results	3.13016
										48h	Hsp104	3.czi_channel3.tif_Results	1.66042
										48h	Hsp104	3.czi_channel3.tif_Results	3.40922
										48h	Hsp104	3.czi_channel3.tif_Results	1.76219
										48h	Hsp104	3.czi_channel3.tif_Results	2.57086
										48h	Hsp104	3.czi_channel3.tif_Results	1.98627
										48h	Hsp104	3.czi_channel3.tif_Results	2.45632
										48h	Hsp104	3.czi_channel3.tif_Results	2.0659
										48h	Hsp104	3.czi_channel3.tif_Results	1.7624
										48h	Hsp104	3.czi_channel3.tif_Results	1.37308
										48h	Hsp104	3.czi_channel3.tif_Results	2.46847
										48h	Hsp104	3.czi_channel3.tif_Results	1.7023
										48h	Hsp104	k1.czi_channel3.tif_Results	2.02129
										48h	Hsp104	k1.czi_channel3.tif_Results	2.52583
										48h	Hsp104	k1.czi_channel3.tif_Results	2.59507
										48h	Hsp104	k1.czi_channel3.tif_Results	3.03993
										48h	Hsp104	k1.czi_channel3.tif_Results	2.29762
										48h	Hsp104	k1.czi_channel3.tif_Results	2.05424
										48h	Hsp104	k1.czi_channel3.tif_Results	2.39277
										48h	Hsp104	k1.czi_channel3.tif_Results	3.02789
										48h	Hsp104	k1.czi_channel3.tif_Results	2.79301
										48h	Hsp104	k1.czi_channel3.tif_Results	2.34233
										48h	Hsp104	k1.czi_channel3.tif_Results	2.60979
										48h	Hsp104	k1.czi_channel3.tif_Results	2.85493
										48h	Hsp104	k1.czi_channel3.tif_Results	1.87579
										48h	Hsp104	k1.czi_channel3.tif_Results	1.37379
										48h	Hsp104	k1.czi_channel3.tif_Results	2.94641
										48h	Hsp104	k1.czi_channel3.tif_Results	2.32831
										48h	Hsp104	k1.czi_channel3.tif_Results	2.98449
										48h	Hsp104	k1.czi_channel3.tif_Results	1.6459
										48h	Hsp104	k1.czi_channel3.tif_Results	1.87339
										48h	Hsp104	k1.czi_channel3.tif_Results	2.36109
										48h	Hsp104	k1.czi_channel3.tif_Results	1.51773
										48h	Hsp104	k1.czi_channel3.tif_Results	2.04869
										48h	Hsp104	k1.czi_channel3.tif_Results	3.08157
										48h	Hsp104	k1.czi_channel3.tif_Results	2.08784
										48h	Hsp104	k1.czi_channel3.tif_Results	1.98561
										48h	Hsp104	k1.czi_channel3.tif_Results	2.0331
										48h	Hsp104	k1.czi_channel3.tif_Results	2.31478
										48h	Hsp104	k1.czi_channel3.tif_Results	2.69074
										48h	Hsp104	k1.czi_channel3.tif_Results	1.84101
										48h	Hsp104	k1.czi_channel3.tif_Results	1.49532
										48h	Hsp104	k1.czi_channel3.tif_Results	2.08071
										48h	Hsp104	k2.czi_channel3.tif_Results	2.79937
										48h	Hsp104	k2.czi_channel3.tif_Results	1.58746
										48h	Hsp104	k2.czi_channel3.tif_Results	2.39708
										48h	Hsp104	k2.czi_channel3.tif_Results	1.30958
										48h	Hsp104	k2.czi_channel3.tif_Results	1.79816
										48h	Hsp104	k2.czi_channel3.tif_Results	1.60791
										48h	Hsp104	k2.czi_channel3.tif_Results	1.89136
										48h	Hsp104	k2.czi_channel3.tif_Results	1.77301
										48h	Hsp104	k2.czi_channel3.tif_Results	2.03447
										48h	Hsp104	k2.czi_channel3.tif_Results	1.10592
										48h	Hsp104	k2.czi_channel3.tif_Results	2.38317
										48h	Hsp104	k2.czi_channel3.tif_Results	2.1985
										48h	Hsp104	k2.czi_channel3.tif_Results	2.501
										48h	Hsp104	k2.czi_channel3.tif_Results	1.62101
										48h	Hsp104	k2.czi_channel3.tif_Results	2.38891
										48h	Hsp104	k2.czi_channel3.tif_Results	1.56427
										48h	Hsp104	k2.czi_channel3.tif_Results	2.019
										48h	Hsp104	k2.czi_channel3.tif_Results	2.31291
										48h	Hsp104	k2.czi_channel3.tif_Results	2.3285
										48h	Hsp104	k2.czi_channel3.tif_Results	1.44653
										48h	Hsp104	k2.czi_channel3.tif_Results	1.37504
										48h	Hsp104	k2.czi_channel3.tif_Results	1.83019
										48h	Hsp104	k2.czi_channel3.tif_Results	2.64369
										48h	Hsp104	k2.czi_channel3.tif_Results	2.56733
										48h	Hsp104	k2.czi_channel3.tif_Results	1.586
										48h	Hsp104	k2.czi_channel3.tif_Results	1.26738
										48h	Hsp104	k2.czi_channel3.tif_Results	1.08472
										48h	Hsp104	k3.czi_channel3.tif_Results	3.17832
										48h	Hsp104	k3.czi_channel3.tif_Results	3.01225
										48h	Hsp104	k3.czi_channel3.tif_Results	3.47131
										48h	Hsp104	k3.czi_channel3.tif_Results	2.07796
										48h	Hsp104	k3.czi_channel3.tif_Results	1.48798
										48h	Hsp104	k3.czi_channel3.tif_Results	2.25191
										48h	Hsp104	k3.czi_channel3.tif_Results	1.79143
										48h	Hsp104	k3.czi_channel3.tif_Results	2.25661
										48h	Hsp104	k3.czi_channel3.tif_Results	2.59246
										48h	Hsp104	k3.czi_channel3.tif_Results	3.48013
										48h	Hsp104	k3.czi_channel3.tif_Results	2.87399
										48h	Hsp104	k3.czi_channel3.tif_Results	2.43417
										48h	Hsp104	k3.czi_channel3.tif_Results	3.30211
										48h	Hsp104	k3.czi_channel3.tif_Results	2.96056
										48h	Hsp104	k3.czi_channel3.tif_Results	1.78729
										48h	Hsp104	k3.czi_channel3.tif_Results	2.94978
										48h	Hsp104	k3.czi_channel3.tif_Results	2.92613
										48h	Hsp104	k3.czi_channel3.tif_Results	2.60642
										48h	Hsp104	k3.czi_channel3.tif_Results	2.89443
										48h	Hsp104	k3.czi_channel3.tif_Results	2.57932
										48h	Hsp104	k3.czi_channel3.tif_Results	3.3733
										48h	Hsp104	k3.czi_channel3.tif_Results	3.29085
										48h	Hsp104	k3.czi_channel3.tif_Results	3.14719
										48h	Hsp104	k3.czi_channel3.tif_Results	2.08557
										48h	Hsp104	k2.czi_channel4.tif_Results	2.12003
										48h	Hsp104	k2.czi_channel4.tif_Results	2.20921
										48h	Hsp104	k2.czi_channel4.tif_Results	1.56923
										48h	Hsp104	k2.czi_channel4.tif_Results	3.02291
										48h	Hsp104	k2.czi_channel4.tif_Results	1.77224
										48h	Hsp104	k2.czi_channel4.tif_Results	3.15217
										48h	Hsp104	k2.czi_channel4.tif_Results	3.93378
										48h	Hsp104	k2.czi_channel4.tif_Results	1.29095
										48h	Hsp104	k2.czi_channel4.tif_Results	2.62318
										48h	Hsp104	k2.czi_channel4.tif_Results	3.11971
										48h	Hsp104	k2.czi_channel4.tif_Results	2.1457
										48h	Hsp104	k2.czi_channel4.tif_Results	3.14991
										48h	Hsp104	k2.czi_channel4.tif_Results	4.02528
										48h	Hsp104	k2.czi_channel4.tif_Results	3.09385
										48h	Hsp104	k2.czi_channel4.tif_Results	2.7854
										48h	Hsp104	k2.czi_channel4.tif_Results	3.66233
										48h	Hsp104	k2.czi_channel4.tif_Results	1.84779
										48h	Hsp104	k2.czi_channel4.tif_Results	3.1287
										48h	Hsp104	k2.czi_channel4.tif_Results	2.99912
										48h	Hsp104	k2.czi_channel4.tif_Results	1.53027
										48h	Hsp104	k2.czi_channel4.tif_Results	1.37917
										48h	Hsp104	k2.czi_channel4.tif_Results	2.86059
										48h	Hsp104	k2.czi_channel4.tif_Results	1.56024
										48h	Hsp104	k2.czi_channel4.tif_Results	2.35235
										48h	Hsp104	k2.czi_channel4.tif_Results	1.55274
										48h	Hsp104	k2.czi_channel4.tif_Results	2.5245
										48h	Hsp104	k2.czi_channel4.tif_Results	3.45109
										48h	Hsp104	k2.czi_channel4.tif_Results	1.72905
										48h	Hsp104	k3.czi_channel4.tif_Results	1.57721
										48h	Hsp104	k3.czi_channel4.tif_Results	2.90511
										48h	Hsp104	k3.czi_channel4.tif_Results	2.89411
										48h	Hsp104	k3.czi_channel4.tif_Results	2.6983
										48h	Hsp104	k3.czi_channel4.tif_Results	1.6155
										48h	Hsp104	k3.czi_channel4.tif_Results	2.12861
										48h	Hsp104	k3.czi_channel4.tif_Results	2.58877
										48h	Hsp104	k3.czi_channel4.tif_Results	1.64197
										48h	Hsp104	k3.czi_channel4.tif_Results	3.06131
										48h	Hsp104	k3.czi_channel4.tif_Results	3.23438
										48h	Hsp104	k3.czi_channel4.tif_Results	1.80648
										48h	Hsp104	k3.czi_channel4.tif_Results	1.2052
										48h	Hsp104	k3.czi_channel4.tif_Results	2.56579
										48h	Hsp104	k3.czi_channel4.tif_Results	2.36693
										48h	Hsp104	k3.czi_channel4.tif_Results	1.1129
										48h	Hsp104	k3.czi_channel4.tif_Results	1.94169
										48h	Hsp104	k3.czi_channel4.tif_Results	1.7696
										48h	Hsp104	k3.czi_channel4.tif_Results	1.20213
										48h	Hsp104	k3.czi_channel4.tif_Results	2.54128
										48h	Hsp104	k3.czi_channel4.tif_Results	3.08068
										48h	Hsp104	k3.czi_channel4.tif_Results	2.04853
										48h	Hsp104	k3.czi_channel4.tif_Results	2.62981
										48h	Hsp104	k3.czi_channel4.tif_Results	3.03917
										48h	Hsp104	k3.czi_channel4.tif_Results	3.18168
										48h	Hsp104	k3.czi_channel4.tif_Results	3.46263
										48h	Hsp104	k3.czi_channel4.tif_Results	2.19983
										48h	Hsp104	k3.czi_channel4.tif_Results	1.90555
										48h	Hsp104	k3.czi_channel4.tif_Results	2.84632
										48h	Hsp104	k3.czi_channel4.tif_Results	2.67568
										48h	Hsp104	k3.czi_channel4.tif_Results	2.68902
										48h	Hsp104	k3.czi_channel4.tif_Results	2.49107
										48h	Hsp104	k3.czi_channel4.tif_Results	2.06484
										48h	Hsp104	k21.czi_channel4.tif_Results	1.94789
										48h	Hsp104	k21.czi_channel4.tif_Results	2.3197
										48h	Hsp104	k21.czi_channel4.tif_Results	3.06617
										48h	Hsp104	k21.czi_channel4.tif_Results	2.21447
										48h	Hsp104	k21.czi_channel4.tif_Results	2.03079
										48h	Hsp104	k21.czi_channel4.tif_Results	2.29693
										48h	Hsp104	k21.czi_channel4.tif_Results	1.95687
										48h	Hsp104	k21.czi_channel4.tif_Results	2.43187
										48h	Hsp104	k21.czi_channel4.tif_Results	1.48444
										48h	Hsp104	k21.czi_channel4.tif_Results	3.52221
										48h	Hsp104	k21.czi_channel4.tif_Results	2.04241
										48h	Hsp104	k21.czi_channel4.tif_Results	2.13597
										48h	Hsp104	k21.czi_channel4.tif_Results	3.28276
										48h	Hsp104	k21.czi_channel4.tif_Results	1.83508
										48h	Hsp104	k21.czi_channel4.tif_Results	2.15493
										48h	Hsp104	k21.czi_channel4.tif_Results	3.28768
										48h	Hsp104	k21.czi_channel4.tif_Results	1.76131
										48h	Hsp104	k21.czi_channel4.tif_Results	2.29137
										48h	Hsp104	k21.czi_channel4.tif_Results	2.19006
										48h	Hsp104	k21.czi_channel4.tif_Results	3.31896
										48h	Hsp104	k21.czi_channel4.tif_Results	2.37893
										48h	Hsp104	k21.czi_channel4.tif_Results	2.13024
										48h	Hsp104	k21.czi_channel4.tif_Results	2.65734
										48h	Hsp104	k21.czi_channel4.tif_Results	3.0586
										48h	Hsp104	k21.czi_channel4.tif_Results	3.55849
										48h	Hsp104	k21.czi_channel4.tif_Results	2.99751
										48h	Hsp104	k21.czi_channel4.tif_Results	3.06669
										48h	Hsp104	k21.czi_channel4.tif_Results	2.87495
										48h	Hsp104	k21.czi_channel4.tif_Results	2.45962
										48h	Hsp104	k21.czi_channel4.tif_Results	3.42815
										48h	Hsp104	k21.czi_channel4.tif_Results	3.41195
										48h	Hsp104	k21.czi_channel4.tif_Results	2.62513
										48h	Hsp104	k21.czi_channel4.tif_Results	2.55219
										48h	Hsp104	k21.czi_channel4.tif_Results	4.48931
										48h	Hsp104	k21.czi_channel4.tif_Results	3.40072
										48h	Hsp104	k21.czi_channel4.tif_Results	2.09006
										48h	Hsp104	k21.czi_channel4.tif_Results	1.91605
										48h	Hsp104	k21.czi_channel4.tif_Results	1.72026
										72h	Hsp104	k1.czi_channel3.tif_Results	3.92397
										72h	Hsp104	k1.czi_channel3.tif_Results	2.56962
										72h	Hsp104	k1.czi_channel3.tif_Results	4.35645
										72h	Hsp104	k1.czi_channel3.tif_Results	2.42034
										72h	Hsp104	k1.czi_channel3.tif_Results	3.2133
										72h	Hsp104	k1.czi_channel3.tif_Results	1.86217
										72h	Hsp104	k1.czi_channel3.tif_Results	3.33225
										72h	Hsp104	k1.czi_channel3.tif_Results	2.94643
										72h	Hsp104	k1.czi_channel3.tif_Results	3.47709
										72h	Hsp104	k1.czi_channel3.tif_Results	2.546
										72h	Hsp104	k1.czi_channel3.tif_Results	1.89946
										72h	Hsp104	k1.czi_channel3.tif_Results	3.27782
										72h	Hsp104	k1.czi_channel3.tif_Results	2.7041
										72h	Hsp104	k1.czi_channel3.tif_Results	3.3229
										72h	Hsp104	k1.czi_channel3.tif_Results	3.87567
										72h	Hsp104	k1.czi_channel3.tif_Results	1.3605
										72h	Hsp104	k1.czi_channel3.tif_Results	2.78518
										72h	Hsp104	k1.czi_channel3.tif_Results	3.90515
										72h	Hsp104	k1.czi_channel3.tif_Results	2.90863
										72h	Hsp104	k1.czi_channel3.tif_Results	1.3411
										72h	Hsp104	k1.czi_channel3.tif_Results	1.73385
										72h	Hsp104	k1.czi_channel3.tif_Results	1.40978
										72h	Hsp104	k1.czi_channel3.tif_Results	2.4523
										72h	Hsp104	k1.czi_channel3.tif_Results	1.61877
										72h	Hsp104	k1.czi_channel3.tif_Results	2.55616
										72h	Hsp104	k1.czi_channel3.tif_Results	2.47406
										72h	Hsp104	k2.czi_channel3.tif_Results	4.67543
										72h	Hsp104	k2.czi_channel3.tif_Results	2.44783
										72h	Hsp104	k2.czi_channel3.tif_Results	3.98931
										72h	Hsp104	k2.czi_channel3.tif_Results	3.28315
										72h	Hsp104	k2.czi_channel3.tif_Results	3.66762
										72h	Hsp104	k2.czi_channel3.tif_Results	2.91892
										72h	Hsp104	k2.czi_channel3.tif_Results	3.98094
										72h	Hsp104	k2.czi_channel3.tif_Results	3.63675
										72h	Hsp104	k2.czi_channel3.tif_Results	2.89873
										72h	Hsp104	k2.czi_channel3.tif_Results	3.01909
										72h	Hsp104	k2.czi_channel3.tif_Results	2.41903
										72h	Hsp104	k2.czi_channel3.tif_Results	3.1629
										72h	Hsp104	k2.czi_channel3.tif_Results	3.2861
										72h	Hsp104	k2.czi_channel3.tif_Results	3.47392
										72h	Hsp104	k2.czi_channel3.tif_Results	2.27433
										72h	Hsp104	k2.czi_channel3.tif_Results	5.58543
										72h	Hsp104	k2.czi_channel3.tif_Results	2.19491
										72h	Hsp104	k2.czi_channel3.tif_Results	1.5405
										72h	Hsp104	k2.czi_channel3.tif_Results	1.91186
										72h	Hsp104	k2.czi_channel3.tif_Results	3.99695
										72h	Hsp104	k2.czi_channel3.tif_Results	3.27163
										72h	Hsp104	k2.czi_channel3.tif_Results	2.44823
										72h	Hsp104	k2.czi_channel3.tif_Results	2.86553
										72h	Hsp104	k2.czi_channel3.tif_Results	4.23489
										72h	Hsp104	k3.czi_channel3.tif_Results	2.67236
										72h	Hsp104	k3.czi_channel3.tif_Results	3.04368
										72h	Hsp104	k3.czi_channel3.tif_Results	3.02712
										72h	Hsp104	k3.czi_channel3.tif_Results	1.68126
										72h	Hsp104	k3.czi_channel3.tif_Results	2.19346
										72h	Hsp104	k3.czi_channel3.tif_Results	1.77181
										72h	Hsp104	k3.czi_channel3.tif_Results	3.44087
										72h	Hsp104	k3.czi_channel3.tif_Results	3.37451
										72h	Hsp104	k3.czi_channel3.tif_Results	2.94868
										72h	Hsp104	k3.czi_channel3.tif_Results	1.61472
										72h	Hsp104	k3.czi_channel3.tif_Results	1.42288
										72h	Hsp104	k3.czi_channel3.tif_Results	4.22448
										72h	Hsp104	k3.czi_channel3.tif_Results	2.0683
										72h	Hsp104	k3.czi_channel3.tif_Results	3.04255
										72h	Hsp104	k3.czi_channel3.tif_Results	2.95897
										72h	Hsp104	k3.czi_channel3.tif_Results	2.64665
										72h	Hsp104	k3.czi_channel3.tif_Results	3.85504
										72h	Hsp104	k3.czi_channel3.tif_Results	3.61174
										72h	Hsp104	k3.czi_channel3.tif_Results	1.82939
										72h	Hsp104	k3.czi_channel3.tif_Results	1.58661
										72h	Hsp104	k3.czi_channel3.tif_Results	2.91633
										72h	Hsp104	k3.czi_channel3.tif_Results	1.87526
										72h	Hsp104	k3.czi_channel3.tif_Results	2.83534
										72h	Hsp104	k3.czi_channel3.tif_Results	1.72577
										72h	Hsp104	k3.czi_channel3.tif_Results	1.44236
										72h	Hsp104	k3.czi_channel3.tif_Results	2.07705
										72h	Hsp104	k1.czi_channel3.tif_Results	2.95854
										72h	Hsp104	k1.czi_channel3.tif_Results	3.5967
										72h	Hsp104	k1.czi_channel3.tif_Results	2.81124
										72h	Hsp104	k1.czi_channel3.tif_Results	2.07539
										72h	Hsp104	k1.czi_channel3.tif_Results	2.69596
										72h	Hsp104	k1.czi_channel3.tif_Results	2.73958
										72h	Hsp104	k1.czi_channel3.tif_Results	3.00236
										72h	Hsp104	k1.czi_channel3.tif_Results	2.53519
										72h	Hsp104	k1.czi_channel3.tif_Results	2.5672
										72h	Hsp104	k1.czi_channel3.tif_Results	3.21019
										72h	Hsp104	k1.czi_channel3.tif_Results	3.53406
										72h	Hsp104	k1.czi_channel3.tif_Results	2.50084
										72h	Hsp104	k1.czi_channel3.tif_Results	3.10261
										72h	Hsp104	k1.czi_channel3.tif_Results	3.63844
										72h	Hsp104	k1.czi_channel3.tif_Results	3.00313
										72h	Hsp104	k1.czi_channel3.tif_Results	2.98506
										72h	Hsp104	k1.czi_channel3.tif_Results	2.97865
										72h	Hsp104	k1.czi_channel3.tif_Results	4.05009
										72h	Hsp104	k1.czi_channel3.tif_Results	3.0065
										72h	Hsp104	k1.czi_channel3.tif_Results	1.71951
										72h	Hsp104	k1.czi_channel3.tif_Results	2.13449
										72h	Hsp104	k1.czi_channel3.tif_Results	3.19598
										72h	Hsp104	k2.czi_channel3.tif_Results	3.24313
										72h	Hsp104	k2.czi_channel3.tif_Results	1.5132
										72h	Hsp104	k2.czi_channel3.tif_Results	4.30179
										72h	Hsp104	k2.czi_channel3.tif_Results	4.19259
										72h	Hsp104	k2.czi_channel3.tif_Results	2.30264
										72h	Hsp104	k2.czi_channel3.tif_Results	2.76828
										72h	Hsp104	k2.czi_channel3.tif_Results	2.71881
										72h	Hsp104	k2.czi_channel3.tif_Results	2.95709
										72h	Hsp104	k2.czi_channel3.tif_Results	2.92973
										72h	Hsp104	k2.czi_channel3.tif_Results	2.0996
										72h	Hsp104	k2.czi_channel3.tif_Results	2.20842
										72h	Hsp104	k2.czi_channel3.tif_Results	2.4461
										72h	Hsp104	k2.czi_channel3.tif_Results	4.82316
										72h	Hsp104	k2.czi_channel3.tif_Results	2.82967
										72h	Hsp104	k2.czi_channel3.tif_Results	4.40051
										72h	Hsp104	k2.czi_channel3.tif_Results	3.19999
										72h	Hsp104	k2.czi_channel3.tif_Results	4.26411
										72h	Hsp104	k2.czi_channel3.tif_Results	2.43856
										72h	Hsp104	k2.czi_channel3.tif_Results	1.63779
										72h	Hsp104	k2.czi_channel3.tif_Results	3.54883
										72h	Hsp104	k2.czi_channel3.tif_Results	4.3942
										72h	Hsp104	k2.czi_channel3.tif_Results	3.17099
										72h	Hsp104	k2.czi_channel3.tif_Results	2.83082
										72h	Hsp104	k2.czi_channel3.tif_Results	2.59135
										72h	Hsp104	k2.czi_channel3.tif_Results	2.29634
										72h	Hsp104	k2.czi_channel3.tif_Results	1.52086
										72h	Hsp104	k2.czi_channel3.tif_Results	1.61587
										72h	Hsp104	k2.czi_channel3.tif_Results	2.98415
										72h	Hsp104	k3.czi_channel3.tif_Results	1.97984
										72h	Hsp104	k3.czi_channel3.tif_Results	3.78625
										72h	Hsp104	k3.czi_channel3.tif_Results	3.89753
										72h	Hsp104	k3.czi_channel3.tif_Results	2.05069
										72h	Hsp104	k3.czi_channel3.tif_Results	4.42247
										72h	Hsp104	k3.czi_channel3.tif_Results	2.59442
										72h	Hsp104	k3.czi_channel3.tif_Results	3.19841
										72h	Hsp104	k3.czi_channel3.tif_Results	2.42007
										72h	Hsp104	k3.czi_channel3.tif_Results	2.99296
										72h	Hsp104	k3.czi_channel3.tif_Results	2.0158
										72h	Hsp104	k3.czi_channel3.tif_Results	3.178
										72h	Hsp104	k3.czi_channel3.tif_Results	3.78697
										72h	Hsp104	k3.czi_channel3.tif_Results	3.60588
										72h	Hsp104	k3.czi_channel3.tif_Results	3.27115
										72h	Hsp104	k3.czi_channel3.tif_Results	2.4382
										72h	Hsp104	k3.czi_channel3.tif_Results	3.65951
										72h	Hsp104	k3.czi_channel3.tif_Results	1.80142
										72h	Hsp104	k3.czi_channel3.tif_Results	2.39249
										72h	Hsp104	k3.czi_channel3.tif_Results	3.70476
										72h	Hsp104	k3.czi_channel3.tif_Results	3.36619
										72h	Hsp104	k3.czi_channel3.tif_Results	3.73973
										72h	Hsp104	k3.czi_channel3.tif_Results	3.20961
										72h	Hsp104	k3.czi_channel3.tif_Results	3.54383
										72h	Hsp104	k3.czi_channel3.tif_Results	2.80252
										72h	Hsp104	k3.czi_channel3.tif_Results	3.11955
										72h	Hsp104	k3.czi_channel3.tif_Results	2.25655
										72h	Hsp104	k3.czi_channel3.tif_Results	3.91942
										72h	Hsp104	k3.czi_channel3.tif_Results	4.41055
										72h	Hsp104	k3.czi_channel3.tif_Results	3.93241
										72h	Hsp104	k3.czi_channel3.tif_Results	2.91992
										72h	Hsp104	k3.czi_channel3.tif_Results	2.9695
										72h	Hsp104	k3.czi_channel3.tif_Results	3.58195
										72h	Hsp104	k3.czi_channel3.tif_Results	2.04131
										72h	Hsp104	k1.czi_channel4.tif_Results	1.80357
										72h	Hsp104	k1.czi_channel4.tif_Results	3.13465
										72h	Hsp104	k1.czi_channel4.tif_Results	2.36128
										72h	Hsp104	k1.czi_channel4.tif_Results	2.29553
										72h	Hsp104	k1.czi_channel4.tif_Results	3.34297
										72h	Hsp104	k1.czi_channel4.tif_Results	1.67124
										72h	Hsp104	k1.czi_channel4.tif_Results	2.4055
										72h	Hsp104	k1.czi_channel4.tif_Results	2.73748
										72h	Hsp104	k1.czi_channel4.tif_Results	2.01726
										72h	Hsp104	k1.czi_channel4.tif_Results	2.01682
										72h	Hsp104	k1.czi_channel4.tif_Results	1.81628
										72h	Hsp104	k1.czi_channel4.tif_Results	2.10558
										72h	Hsp104	k1.czi_channel4.tif_Results	2.85474
										72h	Hsp104	k1.czi_channel4.tif_Results	3.22425
										72h	Hsp104	k1.czi_channel4.tif_Results	3.31007
										72h	Hsp104	k1.czi_channel4.tif_Results	2.3568
										72h	Hsp104	k1.czi_channel4.tif_Results	1.67049
										72h	Hsp104	k1.czi_channel4.tif_Results	3.00332
										72h	Hsp104	k1.czi_channel4.tif_Results	2.02809
										72h	Hsp104	k1.czi_channel4.tif_Results	3.26679
										72h	Hsp104	k1.czi_channel4.tif_Results	2.04888
										72h	Hsp104	k1.czi_channel4.tif_Results	2.20927
										72h	Hsp104	k1.czi_channel4.tif_Results	1.34462
										72h	Hsp104	k2.czi_channel4.tif_Results	3.82905
										72h	Hsp104	k2.czi_channel4.tif_Results	2.67737
										72h	Hsp104	k2.czi_channel4.tif_Results	3.1226
										72h	Hsp104	k2.czi_channel4.tif_Results	2.92749
										72h	Hsp104	k2.czi_channel4.tif_Results	2.22693
										72h	Hsp104	k2.czi_channel4.tif_Results	3.10893
										72h	Hsp104	k2.czi_channel4.tif_Results	3.15704
										72h	Hsp104	k2.czi_channel4.tif_Results	2.90638
										72h	Hsp104	k2.czi_channel4.tif_Results	2.11816
										72h	Hsp104	k2.czi_channel4.tif_Results	1.70189
										72h	Hsp104	k2.czi_channel4.tif_Results	3.45284
										72h	Hsp104	k2.czi_channel4.tif_Results	1.69651
										72h	Hsp104	k2.czi_channel4.tif_Results	3.66409
										72h	Hsp104	k2.czi_channel4.tif_Results	3.50523
										72h	Hsp104	k2.czi_channel4.tif_Results	2.70616
										72h	Hsp104	k2.czi_channel4.tif_Results	3.27083
										72h	Hsp104	k2.czi_channel4.tif_Results	4.8967
										72h	Hsp104	k2.czi_channel4.tif_Results	2.9782
										72h	Hsp104	k2.czi_channel4.tif_Results	3.79431
										72h	Hsp104	k2.czi_channel4.tif_Results	2.18064
										72h	Hsp104	k2.czi_channel4.tif_Results	2.41899

## Sheet: Fig2
Fig. 2b										Fig. 2e										Fig. 2f						Detected protein	Antibody used										Fig. 2h							Fig. 2j
	Timepoint	Strain	Clone	Cell with Nnuclear accumulation	Cell with even distribution	Total number of cells	% Nuclear accumulation				Timepoint	Strain	Clone	Cell with Nnuclear accumulation	Cell with even distribution	Total number of cells	% Nuclear accumulation				Time (h)	Strain	Clone	Hsp104 (fold)		red = used for visualization in publication												Timepoint	Strain	Micrograph. Name	Ratio (nucleus/cytoplasm)				Timepoint	Strain	Ratio (nucleus/cytoplasm)
	48h	Ctrl.	1	32	7	39	82.0513				48h	Hsp104	1	26	5	31	83.871				6	Hsp104	1	1.26887		Chemiluminescence						Overlay						8h	Hsp104*	m1.czi_channel4.tif_Results	0.379999				24h	Hsp104	1.49546
	48h	Ctrl.	2	33	10	43	76.7442				48h	Hsp104	2	30	9	39	76.9231				24	Hsp104	1	1.69845														8h	Hsp104*	m1.czi_channel4.tif_Results	0.575873				24h	Hsp104	1.4755
	48h	Ctrl.	3	34	8	42	80.9524				48h	Hsp104	3	31	4	35	88.5714				48	Hsp104	1	1.77737		Hsp104-GFP/Hsp104*-GFP	detected with anti-GFP											8h	Hsp104*	m1.czi_channel4.tif_Results	0.654767				24h	Hsp104	1.61381
	48h	GFP. C.C	1	1	35	36	2.77778				48h	Hsp104*	1	0	33	33	0				72	Hsp104	1	1.77284														8h	Hsp104*	m1.czi_channel4.tif_Results	0.432298				24h	Hsp104	1.4929
	48h	GFP. C.C	2	0	30	30	0				48h	Hsp104*	2	1	44	45	2.22222				6	Hsp104*	1	1.32999														8h	Hsp104*	m1.czi_channel4.tif_Results	0.392503				24h	Hsp104	1.44697
	48h	GFP. C.C	3	2	33	35	5.71429				48h	Hsp104*	3	0	40	40	0				24	Hsp104*	1	1.87541														8h	Hsp104*	m1.czi_channel4.tif_Results	0.537634				24h	Hsp104	1.49465
	48h	S288c	1	38	13	51	74.5098				48h	Hsp104∆C	1	0	43	43	0				48	Hsp104*	1	1.57829														8h	Hsp104*	m1.czi_channel4.tif_Results	0.600771				24h	Hsp104	1.07416
	48h	S288c	2	52	16	68	76.4706				48h	Hsp104∆C	2	3	33	36	8.33333				72	Hsp104*	1	1.43069														8h	Hsp104*	m1.czi_channel4.tif_Results	0.681937				24h	Hsp104	1.20464
	48h	S288c	3	32	15	47	68.0851				48h	Hsp104∆C	3	0	43	43	0				6	Hsp104	2	0.587563														8h	Hsp104*	m1.czi_channel4.tif_Results	0.543523				24h	Hsp104	1.41956
	48h	W303	1	21	4	25	84														24	Hsp104	2	1.44199														8h	Hsp104*	m1.czi_channel4.tif_Results	0.772682				24h	Hsp104	1.58311
	48h	W303	2	35	2	37	94.5946														48	Hsp104	2	1.31643														8h	Hsp104*	m1.czi_channel4.tif_Results	0.513437				24h	Hsp104	1.45046
	48h	W303	3	31	1	32	96.875														72	Hsp104	2	1.56114														8h	Hsp104*	m1.czi_channel4.tif_Results	0.619177				24h	Hsp104	1.02525
																					6	Hsp104*	2	0.940655														8h	Hsp104*	m1.czi_channel4.tif_Results	0.458151				24h	Hsp104	1.3446
																					24	Hsp104*	2	1.54852														8h	Hsp104*	m1.czi_channel4.tif_Results	0.416909				24h	Hsp104	1.68908
																					48	Hsp104*	2	1.45364														8h	Hsp104*	m1.czi_channel4.tif_Results	0.857261				24h	Hsp104	1.13111
																					72	Hsp104*	2	1.29405														8h	Hsp104*	m1.czi_channel4.tif_Results	0.465748				24h	Hsp104	1.50749
																					6	Hsp104	3	1.14356														8h	Hsp104*	m1.czi_channel4.tif_Results	0.540639				24h	Hsp104	1.38942
																					24	Hsp104	3	1.6944														8h	Hsp104*	m1.czi_channel4.tif_Results	0.917046				24h	Hsp104	1.52176
																					48	Hsp104	3	1.78287														8h	Hsp104*	m1.czi_channel4.tif_Results	0.503295				24h	Hsp104	1.25531
																					72	Hsp104	3	1.59937														8h	Hsp104*	m1.czi_channel4.tif_Results	0.505516				24h	Hsp104	2.0053
																					6	Hsp104*	3	1.24501														8h	Hsp104*	m1.czi_channel4.tif_Results	0.495698				24h	Hsp104	1.82834
																					24	Hsp104*	3	1.81149														8h	Hsp104*	m1.czi_channel4.tif_Results	0.641413				24h	Hsp104	1.37744
																					48	Hsp104*	3	1.64706														8h	Hsp104*	m1.czi_channel4.tif_Results	0.568522				24h	Hsp104	1.464
																					72	Hsp104*	3	1.76868		Tubulin	detected with anti-Tubulin											8h	Hsp104*	m1.czi_channel4.tif_Results	1.12305				24h	Hsp104	1.3376
																																						8h	Hsp104*	m1.czi_channel4.tif_Results	0.56836				24h	Hsp104	1.35821
																																						8h	Hsp104*	m1.czi_channel4.tif_Results	1.09384				24h	Hsp104	1.02504
																																						8h	Hsp104*	m1.czi_channel4.tif_Results	0.481479				24h	Hsp104	0.867126
																																						8h	Hsp104*	m1.czi_channel4.tif_Results	0.582439				24h	Hsp104	1.49824
																																						8h	Hsp104*	m1.czi_channel4.tif_Results	0.629388				24h	Hsp104	1.19711
																																						8h	Hsp104*	m1.czi_channel4.tif_Results	0.47019				24h	Hsp104	1.45144
																																						8h	Hsp104*	m1.czi_channel4.tif_Results	0.353663				24h	Hsp104	1.69466
																																						8h	Hsp104*	m1.czi_channel4.tif_Results	0.711518				24h	Hsp104	1.4709
																																						8h	Hsp104*	m1.czi_channel4.tif_Results	0.504534				24h	Hsp104	1.35209
																																						8h	Hsp104*	m1.czi_channel4.tif_Results	0.407716				24h	Hsp104	1.59656
																																						8h	Hsp104*	m1.czi_channel4.tif_Results	0.41876				24h	Hsp104	1.65109
																																						8h	Hsp104*	m1.czi_channel4.tif_Results	0.585606				24h	Hsp104	1.88355
																																						8h	Hsp104*	m1.czi_channel4.tif_Results	0.49524				24h	Hsp104	1.81896
																																						8h	Hsp104*	m1.czi_channel4.tif_Results	0.571609				24h	Hsp104	1.08427
																																						8h	Hsp104*	m1.czi_channel4.tif_Results	0.488856				24h	Hsp104	1.43566
																																						8h	Hsp104*	m1.czi_channel4.tif_Results	0.3969				24h	Hsp104	1.54114
																																						8h	Hsp104*	m1.czi_channel4.tif_Results	0.452208				24h	Hsp104	1.27717
																																						8h	Hsp104*	m1.czi_channel4.tif_Results	0.733552				24h	Hsp104	1.4844
																																						8h	Hsp104*	m1.czi_channel4.tif_Results	0.669813				24h	Hsp104	1.58009
																																						8h	Hsp104*	m1.czi_channel4.tif_Results	0.595662				24h	Hsp104	1.2792
																																						8h	Hsp104*	m1.czi_channel4.tif_Results	0.459095				24h	Hsp104	1.53145
																																						8h	Hsp104*	m1.czi_channel4.tif_Results	0.600327				24h	Hsp104	1.23928
																																						8h	Hsp104*	m1.czi_channel4.tif_Results	1.02332				24h	Hsp104	1.43249
																																						8h	Hsp104*	m1.czi_channel4.tif_Results	0.657871				24h	Hsp104	1.6696
																																						8h	Hsp104*	m1.czi_channel4.tif_Results	0.539821				24h	Hsp104	1.54524
																																						8h	Hsp104*	m1.czi_channel4.tif_Results	0.668734				24h	Hsp104	1.42072
																																						8h	Hsp104*	m1.czi_channel4.tif_Results	0.723593				24h	Hsp104	1.50204
																																						8h	Hsp104*	m2.czi_channel4.tif_Results	0.894842				24h	Hsp104	1.54508
																																						8h	Hsp104*	m2.czi_channel4.tif_Results	0.655492				24h	Hsp104	1.58407
																																						8h	Hsp104*	m2.czi_channel4.tif_Results	0.908811				24h	Hsp104	1.36133
																																						8h	Hsp104*	m2.czi_channel4.tif_Results	0.781972				24h	Hsp104	1.17985
																																						8h	Hsp104*	m2.czi_channel4.tif_Results	0.748036				24h	Hsp104	1.38907
																																						8h	Hsp104*	m2.czi_channel4.tif_Results	0.827626				24h	Hsp104	1.22024
																																						8h	Hsp104*	m2.czi_channel4.tif_Results	0.855662				24h	Hsp104	1.31953
																																						8h	Hsp104*	m2.czi_channel4.tif_Results	1.40092				24h	Hsp104	1.61403
																																						8h	Hsp104*	m2.czi_channel4.tif_Results	1.33375				24h	Hsp104	2.39663
																																						8h	Hsp104*	m2.czi_channel4.tif_Results	0.891648				24h	Hsp104	1.72388
																																						8h	Hsp104*	m2.czi_channel4.tif_Results	1.55234				24h	Hsp104	1.49628
																																						8h	Hsp104*	m2.czi_channel4.tif_Results	1.13449				24h	Hsp104	1.56329
																																						8h	Hsp104*	m2.czi_channel4.tif_Results	0.727257				24h	Hsp104	1.10627
																																						8h	Hsp104*	m2.czi_channel4.tif_Results	1.10428				24h	Hsp104	1.27253
																																						8h	Hsp104*	m2.czi_channel4.tif_Results	0.960225				24h	Hsp104	2.04003
																																						8h	Hsp104*	m2.czi_channel4.tif_Results	0.733941				24h	Hsp104	1.37817
																																						8h	Hsp104*	m2.czi_channel4.tif_Results	0.966965				24h	Hsp104	1.43048
																																						8h	Hsp104*	m2.czi_channel4.tif_Results	0.683009				24h	Hsp104	1.257
																																						8h	Hsp104*	m2.czi_channel4.tif_Results	0.525801				24h	Hsp104	1.55408
																																						8h	Hsp104*	m2.czi_channel4.tif_Results	1.15718				24h	Hsp104	1.24977
																																						8h	Hsp104*	m2.czi_channel4.tif_Results	1.20801				24h	Hsp104	1.45164
																																						8h	Hsp104*	m2.czi_channel4.tif_Results	0.557376				24h	Hsp104	1.38279
																																						8h	Hsp104*	m2.czi_channel4.tif_Results	1.00516				24h	Hsp104	1.48767
																																						8h	Hsp104*	m2.czi_channel4.tif_Results	1.08498				24h	Hsp104	1.47456
																																						8h	Hsp104*	m2.czi_channel4.tif_Results	0.561853				24h	Hsp104	1.39262
																																						8h	Hsp104*	m2.czi_channel4.tif_Results	1.16128				24h	Hsp104	1.35285
																																						8h	Hsp104*	m2.czi_channel4.tif_Results	0.702367				24h	Hsp104	1.33477
																																						8h	Hsp104*	m2.czi_channel4.tif_Results	0.656792				24h	Hsp104	1.24746
																																						8h	Hsp104*	m2.czi_channel4.tif_Results	1.08426				24h	Hsp104	1.50578
																																						8h	Hsp104*	m2.czi_channel4.tif_Results	0.483726				24h	Hsp104	1.39774
																																						8h	Hsp104*	m2.czi_channel4.tif_Results	0.539477				24h	Hsp104	1.16888
																																						8h	Hsp104*	m2.czi_channel4.tif_Results	1.04525				24h	Hsp104	1.39469
																																						8h	Hsp104*	m2.czi_channel4.tif_Results	0.824461				24h	Hsp104	1.29518
																																						8h	Hsp104*	m2.czi_channel4.tif_Results	1.38951				24h	Hsp104	1.29883
																																						8h	Hsp104*	m2.czi_channel4.tif_Results	1.18346				24h	Hsp104	1.53486
																																						8h	Hsp104*	m2.czi_channel4.tif_Results	0.801978				24h	Hsp104	1.70129
																																						8h	Hsp104*	m11.czi_channel4.tif_Results	0.533254				24h	Hsp104	1.79011
																																						8h	Hsp104*	m11.czi_channel4.tif_Results	0.625285				24h	Hsp104	1.56529
																																						8h	Hsp104*	m11.czi_channel4.tif_Results	0.806343				24h	Hsp104	1.37545
																																						8h	Hsp104*	m11.czi_channel4.tif_Results	0.527429				24h	Hsp104	1.4385
																																						8h	Hsp104*	m11.czi_channel4.tif_Results	0.509853				24h	Hsp104	1.64362
																																						8h	Hsp104*	m11.czi_channel4.tif_Results	0.540195				24h	Hsp104	1.39315
																																						8h	Hsp104*	m11.czi_channel4.tif_Results	0.56682				24h	Hsp104	1.31524
																																						8h	Hsp104*	m11.czi_channel4.tif_Results	0.475351				24h	Hsp104	1.28035
																																						8h	Hsp104*	m11.czi_channel4.tif_Results	0.935419				24h	Hsp104	1.30808
																																						8h	Hsp104*	m11.czi_channel4.tif_Results	0.354229				24h	Hsp104	1.92754
																																						8h	Hsp104*	m11.czi_channel4.tif_Results	0.550244				24h	Hsp104	1.35496
																																						8h	Hsp104*	m11.czi_channel4.tif_Results	0.769405				24h	Hsp104	1.36796
																																						8h	Hsp104*	m11.czi_channel4.tif_Results	1.20823				24h	Hsp104	1.31126
																																						8h	Hsp104*	m11.czi_channel4.tif_Results	0.709715				24h	Hsp104	1.22459
																																						8h	Hsp104*	m11.czi_channel4.tif_Results	0.741225				24h	Hsp104	1.21033
																																						8h	Hsp104*	m11.czi_channel4.tif_Results	0.981551				24h	Hsp104	1.24731
																																						8h	Hsp104*	m11.czi_channel4.tif_Results	0.909154				24h	Hsp104	1.47939
																																						8h	Hsp104*	m11.czi_channel4.tif_Results	0.654255				24h	Hsp104	1.16434
																																						8h	Hsp104*	m11.czi_channel4.tif_Results	0.56736				24h	Hsp104	1.61175
																																						8h	Hsp104*	m11.czi_channel4.tif_Results	0.854773				24h	Hsp104	1.43134
																																						8h	Hsp104*	m11.czi_channel4.tif_Results	0.474359				24h	Hsp104	1.50884
																																						8h	Hsp104*	m11.czi_channel4.tif_Results	0.740278				24h	Hsp104	1.39161
																																						8h	Hsp104*	m11.czi_channel4.tif_Results	0.475516				24h	Hsp104	1.0847
																																						8h	Hsp104*	m11.czi_channel4.tif_Results	0.619304				24h	Hsp104	1.3368
																																						8h	Hsp104*	m11.czi_channel4.tif_Results	0.240349				24h	Hsp104	1.62769
																																						8h	Hsp104*	m11.czi_channel4.tif_Results	0.416012				24h	Hsp104	1.273
																																						8h	Hsp104*	m11.czi_channel4.tif_Results	0.611153				24h	Hsp104	1.13651
																																						8h	Hsp104*	m11.czi_channel4.tif_Results	0.475025				24h	Hsp104	1.445
																																						8h	Hsp104*	m11.czi_channel4.tif_Results	0.35807				24h	Hsp104	1.39002
																																						8h	Hsp104*	m11.czi_channel4.tif_Results	0.424047				24h	Hsp104	1.23769
																																						8h	Hsp104*	m11.czi_channel4.tif_Results	0.419958				24h	Hsp104	1.51992
																																						8h	Hsp104*	m11.czi_channel4.tif_Results	0.938386				24h	Hsp104	1.46574
																																						8h	Hsp104*	m11.czi_channel4.tif_Results	0.751995				24h	Hsp104	1.66258
																																						8h	Hsp104*	m11.czi_channel4.tif_Results	0.528117				24h	Hsp104	1.34905
																																						8h	Hsp104*	m11.czi_channel4.tif_Results	0.49847				24h	Hsp104	1.48597
																																						8h	Hsp104*	m11.czi_channel4.tif_Results	0.551981				24h	Hsp104	1.83841
																																						8h	Hsp104*	m11.czi_channel4.tif_Results	0.35564				24h	Hsp104	1.35606
																																						8h	Hsp104*	m11.czi_channel4.tif_Results	0.503871				24h	Hsp104	1.32316
																																						8h	Hsp104*	m11.czi_channel4.tif_Results	0.450789				24h	Hsp104	1.2837
																																						8h	Hsp104*	m11.czi_channel4.tif_Results	0.380456				24h	Hsp104	1.47281
																																						8h	Hsp104*	m11.czi_channel4.tif_Results	0.486146				24h	Hsp104	1.58721
																																						8h	Hsp104*	m11.czi_channel4.tif_Results	0.427048				24h	Hsp104	1.59154
																																						8h	Hsp104*	m11.czi_channel4.tif_Results	0.42236				24h	Hsp104	1.52499
																																						8h	Hsp104*	m11.czi_channel4.tif_Results	0.834377				24h	Hsp104	1.75026
																																						8h	Hsp104*	m11.czi_channel4.tif_Results	0.469759				24h	Hsp104	1.65084
																																						8h	Hsp104*	m11.czi_channel4.tif_Results	0.528555				24h	Hsp104	1.37885
																																						8h	Hsp104*	m11.czi_channel4.tif_Results	0.934663				24h	Hsp104	1.64257
																																						8h	Hsp104*	m11.czi_channel4.tif_Results	1.03461				24h	Hsp104	1.44761
																																						8h	Hsp104*	m11.czi_channel4.tif_Results	0.685501				24h	Hsp104	1.40226
																																						8h	Hsp104*	m11.czi_channel4.tif_Results	0.469323				24h	Hsp104	1.30378
																																						8h	Hsp104*	m21.czi_channel4.tif_Results	1.31315				24h	Hsp104	1.42716
																																						8h	Hsp104*	m21.czi_channel4.tif_Results	0.884787				24h	Hsp104	1.49824
																																						8h	Hsp104*	m21.czi_channel4.tif_Results	1.53469				24h	Hsp104	1.28495
																																						8h	Hsp104*	m21.czi_channel4.tif_Results	0.813785				24h	Hsp104	1.25906
																																						8h	Hsp104*	m21.czi_channel4.tif_Results	0.909317				24h	Hsp104	1.13735
																																						8h	Hsp104*	m21.czi_channel4.tif_Results	1.04833				24h	Hsp104	1.56993
																																						8h	Hsp104*	m21.czi_channel4.tif_Results	0.675819				24h	Hsp104	1.38916
																																						8h	Hsp104*	m21.czi_channel4.tif_Results	1.20695				24h	Hsp104	1.2845
																																						8h	Hsp104*	m21.czi_channel4.tif_Results	1.54086				24h	Hsp104	1.52361
																																						8h	Hsp104*	m21.czi_channel4.tif_Results	1.30855				24h	Hsp104	1.64646
																																						8h	Hsp104*	m21.czi_channel4.tif_Results	1.05802				24h	Hsp104	1.82061
																																						8h	Hsp104*	m21.czi_channel4.tif_Results	0.738788				24h	Hsp104	1.30857
																																						8h	Hsp104*	m21.czi_channel4.tif_Results	0.943744				24h	Hsp104	1.71669
																																						8h	Hsp104*	m21.czi_channel4.tif_Results	1.31141				24h	Hsp104	1.4731
																																						8h	Hsp104*	m21.czi_channel4.tif_Results	0.771948				24h	Hsp104	1.65597
																																						8h	Hsp104*	m21.czi_channel4.tif_Results	0.781696				24h	Hsp104	1.19077
																																						8h	Hsp104*	m21.czi_channel4.tif_Results	0.929723				24h	Hsp104	1.37152
																																						8h	Hsp104*	m21.czi_channel4.tif_Results	0.833734				24h	Hsp104	1.66911
																																						8h	Hsp104*	m21.czi_channel4.tif_Results	1.003				24h	Hsp104	1.42555
																																						8h	Hsp104*	m21.czi_channel4.tif_Results	0.977632				24h	Hsp104	1.25569
																																						8h	Hsp104*	m21.czi_channel4.tif_Results	1.11469				24h	Hsp104*	1.60453
																																						8h	Hsp104*	m21.czi_channel4.tif_Results	0.940418				24h	Hsp104*	0.82204
																																						8h	Hsp104*	m21.czi_channel4.tif_Results	1.17258				24h	Hsp104*	0.962424
																																						8h	Hsp104*	m21.czi_channel4.tif_Results	0.884515				24h	Hsp104*	0.944927
																																						8h	Hsp104*	m21.czi_channel4.tif_Results	1.24582				24h	Hsp104*	0.810571
																																						8h	Hsp104*	m21.czi_channel4.tif_Results	1.41555				24h	Hsp104*	0.911181
																																						8h	Hsp104*	m21.czi_channel4.tif_Results	0.879276				24h	Hsp104*	0.818883
																																						8h	Hsp104*	m21.czi_channel4.tif_Results	0.853782				24h	Hsp104*	0.843393
																																						8h	Hsp104*	m21.czi_channel4.tif_Results	1.28752				24h	Hsp104*	0.711116
																																						8h	Hsp104*	m21.czi_channel4.tif_Results	0.878088				24h	Hsp104*	0.802141
																																						8h	Hsp104*	m21.czi_channel4.tif_Results	0.837687				24h	Hsp104*	0.834441
																																						8h	Hsp104*	m21.czi_channel4.tif_Results	1.12435				24h	Hsp104*	0.880538
																																						8h	Hsp104*	m21.czi_channel4.tif_Results	0.700218				24h	Hsp104*	0.912761
																																						8h	Hsp104*	m21.czi_channel4.tif_Results	0.531342				24h	Hsp104*	0.544024
																																						8h	Hsp104*	m21.czi_channel4.tif_Results	1.07441				24h	Hsp104*	0.994011
																																						8h	Hsp104*	m21.czi_channel4.tif_Results	1.04278				24h	Hsp104*	0.835957
																																						8h	Hsp104*	m21.czi_channel4.tif_Results	1.20379				24h	Hsp104*	0.986268
																																						8h	Hsp104*	m21.czi_channel4.tif_Results	0.871834				24h	Hsp104*	1.01377
																																						8h	Hsp104*	m21.czi_channel4.tif_Results	0.909601				24h	Hsp104*	0.627671
																																						8h	Hsp104*	m21.czi_channel4.tif_Results	0.633798				24h	Hsp104*	1.28629
																																						8h	Hsp104*	m21.czi_channel4.tif_Results	1.11736				24h	Hsp104*	0.645725
																																						8h	Hsp104*	m21.czi_channel4.tif_Results	0.745527				24h	Hsp104*	0.866025
																																						8h	Hsp104*	m21.czi_channel4.tif_Results	0.61581				24h	Hsp104*	0.757087
																																						8h	Hsp104*	m21.czi_channel4.tif_Results	1.27865				24h	Hsp104*	0.90381
																																						8h	Hsp104*	m21.czi_channel4.tif_Results	0.647193				24h	Hsp104*	1.04886
																																						8h	Hsp104*	m21.czi_channel4.tif_Results	1.01796				24h	Hsp104*	0.783679
																																						8h	Hsp104*	m21.czi_channel4.tif_Results	0.625235				24h	Hsp104*	0.883232
																																						8h	Hsp104*	m21.czi_channel4.tif_Results	0.734204				24h	Hsp104*	0.803177
																																						8h	Hsp104*	m21.czi_channel4.tif_Results	1.17738				24h	Hsp104*	0.985379
																																						8h	Hsp104*	m21.czi_channel4.tif_Results	1.10568				24h	Hsp104*	0.920764
																																						8h	Hsp104*	m21.czi_channel4.tif_Results	1.03734				24h	Hsp104*	0.812789
																																						8h	Hsp104*	m21.czi_channel4.tif_Results	0.827274				24h	Hsp104*	0.739197
																																						8h	Hsp104*	m21.czi_channel4.tif_Results	1.188				24h	Hsp104*	0.903088
																																						8h	Hsp104*	m21.czi_channel4.tif_Results	1.08962				24h	Hsp104*	0.848902
																																						8h	Hsp104*	m21.czi_channel4.tif_Results	1.05103				24h	Hsp104*	0.864039
																																						8h	Hsp104*	m21.czi_channel4.tif_Results	0.889436				24h	Hsp104*	1.01274
																																						8h	Hsp104*	m21.czi_channel4.tif_Results	0.921975				24h	Hsp104*	1.33712
																																						8h	Hsp104*	m21.czi_channel4.tif_Results	0.893517				24h	Hsp104*	0.872544
																																						8h	Hsp104*	m21.czi_channel4.tif_Results	0.697506				24h	Hsp104*	0.912659
																																						8h	Hsp104*	m21.czi_channel4.tif_Results	1.34818				24h	Hsp104*	0.765445
																																						8h	Hsp104*	m21.czi_channel4.tif_Results	0.959297				24h	Hsp104*	1.07443
																																						8h	Hsp104*	m21.czi_channel4.tif_Results	1.26031				24h	Hsp104*	1.32259
																																						8h	Hsp104*	m21.czi_channel4.tif_Results	1.00266				24h	Hsp104*	0.981209
																																						8h	Hsp104*	m21.czi_channel4.tif_Results	0.932645				24h	Hsp104*	0.988348
																																						8h	Hsp104*	m21.czi_channel4.tif_Results	0.938959				24h	Hsp104*	0.282069
																																						8h	Hsp104*	m21.czi_channel4.tif_Results	1.01984				24h	Hsp104*	0.658523
																																						8h	Hsp104*	m21.czi_channel4.tif_Results	0.584446				24h	Hsp104*	1.4003
																																						8h	Hsp104	w1.czi_channel4.tif_Results	1.03861				24h	Hsp104*	0.864619
																																						8h	Hsp104	w1.czi_channel4.tif_Results	0.817959				24h	Hsp104*	0.612829
																																						8h	Hsp104	w1.czi_channel4.tif_Results	0.922113				24h	Hsp104*	0.91922
																																						8h	Hsp104	w1.czi_channel4.tif_Results	0.791216				24h	Hsp104*	1.04923
																																						8h	Hsp104	w1.czi_channel4.tif_Results	1.16499				24h	Hsp104*	1.10208
																																						8h	Hsp104	w1.czi_channel4.tif_Results	1.43445				24h	Hsp104*	0.710251
																																						8h	Hsp104	w1.czi_channel4.tif_Results	1.14694				24h	Hsp104*	1.06964
																																						8h	Hsp104	w1.czi_channel4.tif_Results	0.901545				24h	Hsp104*	0.732348
																																						8h	Hsp104	w1.czi_channel4.tif_Results	0.857459				24h	Hsp104*	0.695966
																																						8h	Hsp104	w1.czi_channel4.tif_Results	1.05375				24h	Hsp104*	1.11156
																																						8h	Hsp104	w1.czi_channel4.tif_Results	1.21745				24h	Hsp104*	0.804106
																																						8h	Hsp104	w1.czi_channel4.tif_Results	1.2331				24h	Hsp104*	0.999568
																																						8h	Hsp104	w1.czi_channel4.tif_Results	1.41275				24h	Hsp104*	0.998726
																																						8h	Hsp104	w1.czi_channel4.tif_Results	1.45949				24h	Hsp104*	1.03465
																																						8h	Hsp104	w1.czi_channel4.tif_Results	0.785748				24h	Hsp104*	0.749644
																																						8h	Hsp104	w1.czi_channel4.tif_Results	0.638701				24h	Hsp104*	1.15533
																																						8h	Hsp104	w1.czi_channel4.tif_Results	1.21564				24h	Hsp104*	0.812453
																																						8h	Hsp104	w1.czi_channel4.tif_Results	0.824631				24h	Hsp104*	0.864488
																																						8h	Hsp104	w1.czi_channel4.tif_Results	1.02528				24h	Hsp104*	0.948093
																																						8h	Hsp104	w1.czi_channel4.tif_Results	1.1459				24h	Hsp104*	1.04755
																																						8h	Hsp104	w1.czi_channel4.tif_Results	1.23783				24h	Hsp104*	1.17034
																																						8h	Hsp104	w1.czi_channel4.tif_Results	1.21766				24h	Hsp104*	0.984322
																																						8h	Hsp104	w1.czi_channel4.tif_Results	1.2687				24h	Hsp104*	1.04193
																																						8h	Hsp104	w1.czi_channel4.tif_Results	0.630714				24h	Hsp104*	0.654861
																																						8h	Hsp104	w1.czi_channel4.tif_Results	1.04821				24h	Hsp104*	0.738752
																																						8h	Hsp104	w1.czi_channel4.tif_Results	1.12938				24h	Hsp104*	0.703799
																																						8h	Hsp104	w1.czi_channel4.tif_Results	0.722728				24h	Hsp104*	1.07634
																																						8h	Hsp104	w1.czi_channel4.tif_Results	1.06752				24h	Hsp104*	0.845874
																																						8h	Hsp104	w1.czi_channel4.tif_Results	1.12184				24h	Hsp104*	1.32614
																																						8h	Hsp104	w1.czi_channel4.tif_Results	0.761534				24h	Hsp104*	1.6039
																																						8h	Hsp104	w1.czi_channel4.tif_Results	0.828523				24h	Hsp104*	0.696777
																																						8h	Hsp104	w1.czi_channel4.tif_Results	0.879579				24h	Hsp104*	0.783516
																																						8h	Hsp104	w1.czi_channel4.tif_Results	1.02497				24h	Hsp104*	0.713437
																																						8h	Hsp104	w1.czi_channel4.tif_Results	1.85333				24h	Hsp104*	0.766739
																																						8h	Hsp104	w1.czi_channel4.tif_Results	1.82705				24h	Hsp104*	0.737154
																																						8h	Hsp104	w1.czi_channel4.tif_Results	1.08444				24h	Hsp104*	0.778644
																																						8h	Hsp104	w1.czi_channel4.tif_Results	0.980317				24h	Hsp104*	1.27297
																																						8h	Hsp104	w1.czi_channel4.tif_Results	1.80321				24h	Hsp104*	0.438404
																																						8h	Hsp104	w1.czi_channel4.tif_Results	1.021				24h	Hsp104*	0.583023
																																						8h	Hsp104	w1.czi_channel4.tif_Results	0.982181				24h	Hsp104*	0.954768
																																						8h	Hsp104	w1.czi_channel4.tif_Results	0.65153				24h	Hsp104*	0.698356
																																						8h	Hsp104	w1.czi_channel4.tif_Results	1.41263				24h	Hsp104*	0.905916
																																						8h	Hsp104	w1.czi_channel4.tif_Results	0.775378				24h	Hsp104*	0.819872
																																						8h	Hsp104	w1.czi_channel4.tif_Results	1.43974				24h	Hsp104*	0.785492
																																						8h	Hsp104	w2.czi_channel4.tif_Results	1.0191				24h	Hsp104*	1.25557
																																						8h	Hsp104	w2.czi_channel4.tif_Results	1.31956				24h	Hsp104*	0.838405
																																						8h	Hsp104	w2.czi_channel4.tif_Results	0.465779				24h	Hsp104*	0.945308
																																						8h	Hsp104	w2.czi_channel4.tif_Results	1.07197				24h	Hsp104*	0.974355
																																						8h	Hsp104	w2.czi_channel4.tif_Results	0.761063				24h	Hsp104*	0.794324
																																						8h	Hsp104	w2.czi_channel4.tif_Results	1.00557				24h	Hsp104*	0.982748
																																						8h	Hsp104	w2.czi_channel4.tif_Results	1.31743				24h	Hsp104*	0.556444
																																						8h	Hsp104	w2.czi_channel4.tif_Results	1.23104				24h	Hsp104*	1.10871
																																						8h	Hsp104	w2.czi_channel4.tif_Results	1.2857				24h	Hsp104*	0.480115
																																						8h	Hsp104	w2.czi_channel4.tif_Results	0.62186				24h	Hsp104*	1.0204
																																						8h	Hsp104	w2.czi_channel4.tif_Results	1.40632				24h	Hsp104*	1.03344
																																						8h	Hsp104	w2.czi_channel4.tif_Results	0.525284				24h	Hsp104*	1.7471
																																						8h	Hsp104	w2.czi_channel4.tif_Results	1.0457				24h	Hsp104*	1.0539
																																						8h	Hsp104	w2.czi_channel4.tif_Results	1.01749				24h	Hsp104*	0.863847
																																						8h	Hsp104	w2.czi_channel4.tif_Results	0.961742				24h	Hsp104*	0.772348
																																						8h	Hsp104	w2.czi_channel4.tif_Results	0.752426				24h	Hsp104*	0.651891
																																						8h	Hsp104	w2.czi_channel4.tif_Results	1.34838				24h	Hsp104*	0.70417
																																						8h	Hsp104	w2.czi_channel4.tif_Results	1.1936				24h	Hsp104*	0.613536
																																						8h	Hsp104	w2.czi_channel4.tif_Results	1.25622				24h	Hsp104*	0.745476
																																						8h	Hsp104	w2.czi_channel4.tif_Results	1.39264				24h	Hsp104*	0.696366
																																						8h	Hsp104	w2.czi_channel4.tif_Results	1.02605				24h	Hsp104*	0.863813
																																						8h	Hsp104	w2.czi_channel4.tif_Results	1.19388				24h	Hsp104*	0.893638
																																						8h	Hsp104	w2.czi_channel4.tif_Results	2.02371				24h	Hsp104*	0.757493
																																						8h	Hsp104	w2.czi_channel4.tif_Results	1.54122				24h	Hsp104*	1.07588
																																						8h	Hsp104	w2.czi_channel4.tif_Results	1.12891				24h	Hsp104*	0.745051
																																						8h	Hsp104	w2.czi_channel4.tif_Results	1.29656				24h	Hsp104*	0.853824
																																						8h	Hsp104	w2.czi_channel4.tif_Results	1.17252				24h	Hsp104*	0.772452
																																						8h	Hsp104	w2.czi_channel4.tif_Results	1.29886				24h	Hsp104*	0.825342
																																						8h	Hsp104	w2.czi_channel4.tif_Results	1.35422				24h	Hsp104*	1.29046
																																						8h	Hsp104	w2.czi_channel4.tif_Results	1.61413				24h	Hsp104*	0.548232
																																						8h	Hsp104	w2.czi_channel4.tif_Results	1.26952				24h	Hsp104*	0.610849
																																						8h	Hsp104	w2.czi_channel4.tif_Results	1.22476				24h	Hsp104*	0.760189
																																						8h	Hsp104	w2.czi_channel4.tif_Results	1.11235				24h	Hsp104*	0.879201
																																						8h	Hsp104	w2.czi_channel4.tif_Results	0.679948				24h	Hsp104*	0.754061
																																						8h	Hsp104	w2.czi_channel4.tif_Results	0.862631				24h	Hsp104*	0.729448
																																						8h	Hsp104	w2.czi_channel4.tif_Results	1.33884				24h	Hsp104*	0.898477
																																						8h	Hsp104	w2.czi_channel4.tif_Results	0.373245				24h	Hsp104*	0.797053
																																						8h	Hsp104	w2.czi_channel4.tif_Results	1.38569				24h	Hsp104*	0.925595
																																						8h	Hsp104	w2.czi_channel4.tif_Results	0.619				24h	Hsp104*	0.617299
																																						8h	Hsp104	w2.czi_channel4.tif_Results	1.0054				24h	Hsp104*	0.790629
																																						8h	Hsp104	w11.czi_channel4.tif_Results	0.848023				24h	Hsp104*	0.708833
																																						8h	Hsp104	w11.czi_channel4.tif_Results	1.39706				24h	Hsp104*	0.765476
																																						8h	Hsp104	w11.czi_channel4.tif_Results	0.969811				24h	Hsp104*	1.00512
																																						8h	Hsp104	w11.czi_channel4.tif_Results	0.730313				24h	Hsp104*	0.835024
																																						8h	Hsp104	w11.czi_channel4.tif_Results	0.61369				24h	Hsp104*	0.718587
																																						8h	Hsp104	w11.czi_channel4.tif_Results	1.01212				24h	Hsp104*	1.12495
																																						8h	Hsp104	w11.czi_channel4.tif_Results	1.20015				24h	Hsp104*	1.15514
																																						8h	Hsp104	w11.czi_channel4.tif_Results	0.791369				24h	Hsp104*	0.88057
																																						8h	Hsp104	w11.czi_channel4.tif_Results	0.658785				24h	Hsp104*	1.49348
																																						8h	Hsp104	w11.czi_channel4.tif_Results	0.924409				24h	Hsp104*	0.970778
																																						8h	Hsp104	w11.czi_channel4.tif_Results	2.17528				24h	Hsp104*	0.88503
																																						8h	Hsp104	w11.czi_channel4.tif_Results	0.595343				24h	Hsp104*	0.930832
																																						8h	Hsp104	w11.czi_channel4.tif_Results	0.914613				24h	Hsp104*	0.723747
																																						8h	Hsp104	w11.czi_channel4.tif_Results	1.48974				24h	Hsp104*	0.604288
																																						8h	Hsp104	w11.czi_channel4.tif_Results	0.823679				24h	Hsp104*	0.849613
																																						8h	Hsp104	w11.czi_channel4.tif_Results	1.09785				24h	Hsp104*	0.853771
																																						8h	Hsp104	w11.czi_channel4.tif_Results	0.348548				24h	Hsp104*	0.726822
																																						8h	Hsp104	w11.czi_channel4.tif_Results	0.925263				24h	Hsp104*	1.13918
																																						8h	Hsp104	w11.czi_channel4.tif_Results	1.13938				24h	Hsp104*	0.838064
																																						8h	Hsp104	w11.czi_channel4.tif_Results	1.62441
																																						8h	Hsp104	w11.czi_channel4.tif_Results	1.15504
																																						8h	Hsp104	w11.czi_channel4.tif_Results	1.36411
																																						8h	Hsp104	w11.czi_channel4.tif_Results	0.613128
																																						8h	Hsp104	w11.czi_channel4.tif_Results	1.44235
																																						8h	Hsp104	w11.czi_channel4.tif_Results	0.990115
																																						8h	Hsp104	w11.czi_channel4.tif_Results	0.696912
																																						8h	Hsp104	w11.czi_channel4.tif_Results	1.33558
																																						8h	Hsp104	w11.czi_channel4.tif_Results	0.759839
																																						8h	Hsp104	w11.czi_channel4.tif_Results	0.926409
																																						8h	Hsp104	w11.czi_channel4.tif_Results	0.458961
																																						8h	Hsp104	w11.czi_channel4.tif_Results	0.615519
																																						8h	Hsp104	w11.czi_channel4.tif_Results	0.964035
																																						8h	Hsp104	w11.czi_channel4.tif_Results	0.555777
																																						8h	Hsp104	w11.czi_channel4.tif_Results	1.06029
																																						8h	Hsp104	w11.czi_channel4.tif_Results	0.824707
																																						8h	Hsp104	w11.czi_channel4.tif_Results	1.17596
																																						8h	Hsp104	w11.czi_channel4.tif_Results	1.06433
																																						8h	Hsp104	w11.czi_channel4.tif_Results	0.398208
																																						8h	Hsp104	w22.czi_channel4.tif_Results	1.12695
																																						8h	Hsp104	w22.czi_channel4.tif_Results	1.03792
																																						8h	Hsp104	w22.czi_channel4.tif_Results	1.48433
																																						8h	Hsp104	w22.czi_channel4.tif_Results	2.08031
																																						8h	Hsp104	w22.czi_channel4.tif_Results	0.695957
																																						8h	Hsp104	w22.czi_channel4.tif_Results	0.841233
																																						8h	Hsp104	w22.czi_channel4.tif_Results	1.379
																																						8h	Hsp104	w22.czi_channel4.tif_Results	1.09068
																																						8h	Hsp104	w22.czi_channel4.tif_Results	1.38442
																																						8h	Hsp104	w22.czi_channel4.tif_Results	1.1367
																																						8h	Hsp104	w22.czi_channel4.tif_Results	1.20031
																																						8h	Hsp104	w22.czi_channel4.tif_Results	0.654505
																																						8h	Hsp104	w22.czi_channel4.tif_Results	1.50153
																																						8h	Hsp104	w22.czi_channel4.tif_Results	1.51905
																																						8h	Hsp104	w22.czi_channel4.tif_Results	1.0264
																																						8h	Hsp104	w22.czi_channel4.tif_Results	1.10268
																																						8h	Hsp104	w22.czi_channel4.tif_Results	1.09777
																																						8h	Hsp104	w22.czi_channel4.tif_Results	1.16373
																																						8h	Hsp104	w22.czi_channel4.tif_Results	0.834881
																																						8h	Hsp104	w22.czi_channel4.tif_Results	0.980412
																																						8h	Hsp104	w22.czi_channel4.tif_Results	0.948154
																																						8h	Hsp104	w22.czi_channel4.tif_Results	0.661177
																																						8h	Hsp104	w22.czi_channel4.tif_Results	1.96609
																																						8h	Hsp104	w22.czi_channel4.tif_Results	1.15738
																																						8h	Hsp104	w22.czi_channel4.tif_Results	0.850023
																																						8h	Hsp104	w22.czi_channel4.tif_Results	0.928164
																																						8h	Hsp104	w22.czi_channel4.tif_Results	1.85294
																																						8h	Hsp104	w22.czi_channel4.tif_Results	1.72957
																																						8h	Hsp104	w22.czi_channel4.tif_Results	0.843674
																																						8h	Hsp104	w22.czi_channel4.tif_Results	1.26102
																																						8h	Hsp104	w22.czi_channel4.tif_Results	1.56156
																																						8h	Hsp104	w22.czi_channel4.tif_Results	1.03879
																																						8h	Hsp104	w22.czi_channel4.tif_Results	1.33273
																																						8h	Hsp104	w22.czi_channel4.tif_Results	1.73232
																																						8h	Hsp104	w22.czi_channel4.tif_Results	1.03093
																																						8h	Hsp104	w22.czi_channel4.tif_Results	1.01427
																																						8h	Hsp104	w22.czi_channel4.tif_Results	1.25708
																																						8h	Hsp104	w22.czi_channel4.tif_Results	1.13511
																																						8h	Hsp104	w22.czi_channel4.tif_Results	1.57065
																																						8h	Hsp104	w22.czi_channel4.tif_Results	1.18286
																																						8h	Hsp104	w22.czi_channel4.tif_Results	0.779474
																																						8h	Hsp104	w22.czi_channel4.tif_Results	1.01418
																																						8h	Hsp104	w22.czi_channel4.tif_Results	1.71948
																																						8h	Hsp104	w22.czi_channel4.tif_Results	0.688744
																																						24h	Hsp104*	m1.czi_channel4.tif_Results	0.485923
																																						24h	Hsp104*	m1.czi_channel4.tif_Results	0.543145
																																						24h	Hsp104*	m1.czi_channel4.tif_Results	0.643524
																																						24h	Hsp104*	m1.czi_channel4.tif_Results	0.488394
																																						24h	Hsp104*	m1.czi_channel4.tif_Results	0.519301
																																						24h	Hsp104*	m1.czi_channel4.tif_Results	0.521279
																																						24h	Hsp104*	m1.czi_channel4.tif_Results	0.518128
																																						24h	Hsp104*	m1.czi_channel4.tif_Results	0.494985
																																						24h	Hsp104*	m1.czi_channel4.tif_Results	0.592191
																																						24h	Hsp104*	m1.czi_channel4.tif_Results	0.707292
																																						24h	Hsp104*	m1.czi_channel4.tif_Results	0.436145
																																						24h	Hsp104*	m1.czi_channel4.tif_Results	0.720268
																																						24h	Hsp104*	m1.czi_channel4.tif_Results	0.505332
																																						24h	Hsp104*	m1.czi_channel4.tif_Results	0.668128
																																						24h	Hsp104*	m1.czi_channel4.tif_Results	0.610971
																																						24h	Hsp104*	m1.czi_channel4.tif_Results	0.669071
																																						24h	Hsp104*	m1.czi_channel4.tif_Results	0.726325
																																						24h	Hsp104*	m1.czi_channel4.tif_Results	1.14075
																																						24h	Hsp104*	m1.czi_channel4.tif_Results	0.981908
																																						24h	Hsp104*	m1.czi_channel4.tif_Results	0.534689
																																						24h	Hsp104*	m1.czi_channel4.tif_Results	0.575115
																																						24h	Hsp104*	m1.czi_channel4.tif_Results	0.540994
																																						24h	Hsp104*	m1.czi_channel4.tif_Results	0.912929
																																						24h	Hsp104*	m1.czi_channel4.tif_Results	0.596819
																																						24h	Hsp104*	m1.czi_channel4.tif_Results	0.701811
																																						24h	Hsp104*	m1.czi_channel4.tif_Results	1.53363
																																						24h	Hsp104*	m1.czi_channel4.tif_Results	0.584202
																																						24h	Hsp104*	m1.czi_channel4.tif_Results	0.709163
																																						24h	Hsp104*	m1.czi_channel4.tif_Results	0.879461
																																						24h	Hsp104*	m1.czi_channel4.tif_Results	0.625473
																																						24h	Hsp104*	m1.czi_channel4.tif_Results	0.35761
																																						24h	Hsp104*	m1.czi_channel4.tif_Results	0.650335
																																						24h	Hsp104*	m1.czi_channel4.tif_Results	1.18475
																																						24h	Hsp104*	m1.czi_channel4.tif_Results	1.27708
																																						24h	Hsp104*	m2.czi_channel4.tif_Results	1.0363
																																						24h	Hsp104*	m2.czi_channel4.tif_Results	1.83936
																																						24h	Hsp104*	m2.czi_channel4.tif_Results	0.977694
																																						24h	Hsp104*	m2.czi_channel4.tif_Results	1.4992
																																						24h	Hsp104*	m2.czi_channel4.tif_Results	1.35182
																																						24h	Hsp104*	m2.czi_channel4.tif_Results	1.03097
																																						24h	Hsp104*	m2.czi_channel4.tif_Results	1.62997
																																						24h	Hsp104*	m2.czi_channel4.tif_Results	1.73932
																																						24h	Hsp104*	m2.czi_channel4.tif_Results	1.27913
																																						24h	Hsp104*	m2.czi_channel4.tif_Results	1.35756
																																						24h	Hsp104*	m2.czi_channel4.tif_Results	1.3636
																																						24h	Hsp104*	m2.czi_channel4.tif_Results	1.34472
																																						24h	Hsp104*	m2.czi_channel4.tif_Results	1.011
																																						24h	Hsp104*	m2.czi_channel4.tif_Results	1.23234
																																						24h	Hsp104*	m2.czi_channel4.tif_Results	1.43014
																																						24h	Hsp104*	m2.czi_channel4.tif_Results	1.39706
																																						24h	Hsp104*	m2.czi_channel4.tif_Results	1.41759
																																						24h	Hsp104*	m2.czi_channel4.tif_Results	1.43629
																																						24h	Hsp104*	m2.czi_channel4.tif_Results	1.35738
																																						24h	Hsp104*	m2.czi_channel4.tif_Results	1.26967
																																						24h	Hsp104*	m2.czi_channel4.tif_Results	1.47832
																																						24h	Hsp104*	m2.czi_channel4.tif_Results	1.64148
																																						24h	Hsp104*	m2.czi_channel4.tif_Results	1.27987
																																						24h	Hsp104*	m2.czi_channel4.tif_Results	1.18218
																																						24h	Hsp104*	m2.czi_channel4.tif_Results	1.16903
																																						24h	Hsp104*	m2.czi_channel4.tif_Results	1.43011
																																						24h	Hsp104*	m2.czi_channel4.tif_Results	0.919508
																																						24h	Hsp104*	m2.czi_channel4.tif_Results	0.966336
																																						24h	Hsp104*	m2.czi_channel4.tif_Results	1.424
																																						24h	Hsp104*	m2.czi_channel4.tif_Results	1.40924
																																						24h	Hsp104*	m2.czi_channel4.tif_Results	1.25669
																																						24h	Hsp104*	m2.czi_channel4.tif_Results	1.38167
																																						24h	Hsp104*	m11.czi_channel4.tif_Results	0.44495
																																						24h	Hsp104*	m11.czi_channel4.tif_Results	0.602548
																																						24h	Hsp104*	m11.czi_channel4.tif_Results	0.661939
																																						24h	Hsp104*	m11.czi_channel4.tif_Results	0.758138
																																						24h	Hsp104*	m11.czi_channel4.tif_Results	0.82042
																																						24h	Hsp104*	m11.czi_channel4.tif_Results	0.750301
																																						24h	Hsp104*	m11.czi_channel4.tif_Results	0.607501
																																						24h	Hsp104*	m11.czi_channel4.tif_Results	0.637047
																																						24h	Hsp104*	m11.czi_channel4.tif_Results	0.632271
																																						24h	Hsp104*	m11.czi_channel4.tif_Results	0.477777
																																						24h	Hsp104*	m11.czi_channel4.tif_Results	0.78273
																																						24h	Hsp104*	m11.czi_channel4.tif_Results	0.483949
																																						24h	Hsp104*	m11.czi_channel4.tif_Results	0.738642
																																						24h	Hsp104*	m11.czi_channel4.tif_Results	0.589307
																																						24h	Hsp104*	m11.czi_channel4.tif_Results	1.03113
																																						24h	Hsp104*	m11.czi_channel4.tif_Results	1.00406
																																						24h	Hsp104*	m11.czi_channel4.tif_Results	0.674639
																																						24h	Hsp104*	m11.czi_channel4.tif_Results	0.613652
																																						24h	Hsp104*	m11.czi_channel4.tif_Results	0.550086
																																						24h	Hsp104*	m11.czi_channel4.tif_Results	0.852442
																																						24h	Hsp104*	m11.czi_channel4.tif_Results	0.613498
																																						24h	Hsp104*	m11.czi_channel4.tif_Results	0.873934
																																						24h	Hsp104*	m11.czi_channel4.tif_Results	0.634876
																																						24h	Hsp104*	m11.czi_channel4.tif_Results	0.38816
																																						24h	Hsp104*	m11.czi_channel4.tif_Results	0.728757
																																						24h	Hsp104*	m11.czi_channel4.tif_Results	0.554358
																																						24h	Hsp104*	m11.czi_channel4.tif_Results	0.92447
																																						24h	Hsp104*	m11.czi_channel4.tif_Results	0.673735
																																						24h	Hsp104*	m21.czi_channel4.tif_Results	1.2205
																																						24h	Hsp104*	m21.czi_channel4.tif_Results	1.16328
																																						24h	Hsp104*	m21.czi_channel4.tif_Results	1.37195
																																						24h	Hsp104*	m21.czi_channel4.tif_Results	1.36039
																																						24h	Hsp104*	m21.czi_channel4.tif_Results	1.53561
																																						24h	Hsp104*	m21.czi_channel4.tif_Results	1.56715
																																						24h	Hsp104*	m21.czi_channel4.tif_Results	1.05432
																																						24h	Hsp104*	m21.czi_channel4.tif_Results	1.13571
																																						24h	Hsp104*	m21.czi_channel4.tif_Results	0.700207
																																						24h	Hsp104*	m21.czi_channel4.tif_Results	1.44738
																																						24h	Hsp104*	m21.czi_channel4.tif_Results	1.60171
																																						24h	Hsp104*	m21.czi_channel4.tif_Results	1.4098
																																						24h	Hsp104*	m21.czi_channel4.tif_Results	1.50867
																																						24h	Hsp104*	m21.czi_channel4.tif_Results	1.43412
																																						24h	Hsp104*	m21.czi_channel4.tif_Results	0.574806
																																						24h	Hsp104*	m21.czi_channel4.tif_Results	1.00894
																																						24h	Hsp104*	m21.czi_channel4.tif_Results	1.32636
																																						24h	Hsp104*	m21.czi_channel4.tif_Results	1.7115
																																						24h	Hsp104*	m21.czi_channel4.tif_Results	1.19077
																																						24h	Hsp104*	m21.czi_channel4.tif_Results	1.7353
																																						24h	Hsp104*	m21.czi_channel4.tif_Results	1.15678
																																						24h	Hsp104*	m21.czi_channel4.tif_Results	1.21906
																																						24h	Hsp104*	m21.czi_channel4.tif_Results	1.4421
																																						24h	Hsp104*	m21.czi_channel4.tif_Results	1.40586
																																						24h	Hsp104*	m21.czi_channel4.tif_Results	0.537131
																																						24h	Hsp104*	m21.czi_channel4.tif_Results	1.53872
																																						24h	Hsp104*	m21.czi_channel4.tif_Results	1.46347
																																						24h	Hsp104*	m21.czi_channel4.tif_Results	1.38
																																						24h	Hsp104*	m21.czi_channel4.tif_Results	1.26364
																																						24h	Hsp104*	m21.czi_channel4.tif_Results	1.23804
																																						24h	Hsp104	w1.czi_channel4.tif_Results	1.86943
																																						24h	Hsp104	w1.czi_channel4.tif_Results	1.85813
																																						24h	Hsp104	w1.czi_channel4.tif_Results	1.52038
																																						24h	Hsp104	w1.czi_channel4.tif_Results	2.5792
																																						24h	Hsp104	w1.czi_channel4.tif_Results	2.35135
																																						24h	Hsp104	w1.czi_channel4.tif_Results	1.75658
																																						24h	Hsp104	w1.czi_channel4.tif_Results	1.98263
																																						24h	Hsp104	w1.czi_channel4.tif_Results	2.20993
																																						24h	Hsp104	w1.czi_channel4.tif_Results	1.64214
																																						24h	Hsp104	w1.czi_channel4.tif_Results	1.8263
																																						24h	Hsp104	w1.czi_channel4.tif_Results	1.54419
																																						24h	Hsp104	w1.czi_channel4.tif_Results	1.65583
																																						24h	Hsp104	w1.czi_channel4.tif_Results	1.77626
																																						24h	Hsp104	w1.czi_channel4.tif_Results	1.39465
																																						24h	Hsp104	w1.czi_channel4.tif_Results	2.08113
																																						24h	Hsp104	w1.czi_channel4.tif_Results	1.27888
																																						24h	Hsp104	w1.czi_channel4.tif_Results	1.62018
																																						24h	Hsp104	w1.czi_channel4.tif_Results	1.68919
																																						24h	Hsp104	w1.czi_channel4.tif_Results	1.18812
																																						24h	Hsp104	w1.czi_channel4.tif_Results	2.11774
																																						24h	Hsp104	w1.czi_channel4.tif_Results	2.04648
																																						24h	Hsp104	w1.czi_channel4.tif_Results	2.25536
																																						24h	Hsp104	w1.czi_channel4.tif_Results	0.641187
																																						24h	Hsp104	w1.czi_channel4.tif_Results	1.48413
																																						24h	Hsp104	w1.czi_channel4.tif_Results	1.5394
																																						24h	Hsp104	w1.czi_channel4.tif_Results	1.89823
																																						24h	Hsp104	w1.czi_channel4.tif_Results	1.66198
																																						24h	Hsp104	w1.czi_channel4.tif_Results	1.46232
																																						24h	Hsp104	w1.czi_channel4.tif_Results	3.07333
																																						24h	Hsp104	w1.czi_channel4.tif_Results	1.4207
																																						24h	Hsp104	w1.czi_channel4.tif_Results	1.27381
																																						24h	Hsp104	w1.czi_channel4.tif_Results	2.12966
																																						24h	Hsp104	w1.czi_channel4.tif_Results	1.14774
																																						24h	Hsp104	w1.czi_channel4.tif_Results	1.45532
																																						24h	Hsp104	w1.czi_channel4.tif_Results	1.88723
																																						24h	Hsp104	w2.czi_channel4.tif_Results	2.22317
																																						24h	Hsp104	w2.czi_channel4.tif_Results	1.51519
																																						24h	Hsp104	w2.czi_channel4.tif_Results	1.29409
																																						24h	Hsp104	w2.czi_channel4.tif_Results	1.84611
																																						24h	Hsp104	w2.czi_channel4.tif_Results	1.33149
																																						24h	Hsp104	w2.czi_channel4.tif_Results	1.50111
																																						24h	Hsp104	w2.czi_channel4.tif_Results	1.67494
																																						24h	Hsp104	w2.czi_channel4.tif_Results	1.59906
																																						24h	Hsp104	w2.czi_channel4.tif_Results	1.44317
																																						24h	Hsp104	w2.czi_channel4.tif_Results	0.947921
																																						24h	Hsp104	w2.czi_channel4.tif_Results	1.67348
																																						24h	Hsp104	w2.czi_channel4.tif_Results	2.00824
																																						24h	Hsp104	w2.czi_channel4.tif_Results	0.67637
																																						24h	Hsp104	w2.czi_channel4.tif_Results	2.12497
																																						24h	Hsp104	w2.czi_channel4.tif_Results	2.27208
																																						24h	Hsp104	w2.czi_channel4.tif_Results	2.19068
																																						24h	Hsp104	w2.czi_channel4.tif_Results	1.85852
																																						24h	Hsp104	w2.czi_channel4.tif_Results	1.79611
																																						24h	Hsp104	w2.czi_channel4.tif_Results	2.14198
																																						24h	Hsp104	w2.czi_channel4.tif_Results	1.8924
																																						24h	Hsp104	w2.czi_channel4.tif_Results	1.77639
																																						24h	Hsp104	w2.czi_channel4.tif_Results	1.17586
																																						24h	Hsp104	w2.czi_channel4.tif_Results	1.76035
																																						24h	Hsp104	w2.czi_channel4.tif_Results	0.807701
																																						24h	Hsp104	w2.czi_channel4.tif_Results	1.92727
																																						24h	Hsp104	w2.czi_channel4.tif_Results	1.10948
																																						24h	Hsp104	w2.czi_channel4.tif_Results	1.48004
																																						24h	Hsp104	w2.czi_channel4.tif_Results	1.25179
																																						24h	Hsp104	w2.czi_channel4.tif_Results	1.55576
																																						24h	Hsp104	w2.czi_channel4.tif_Results	1.73006
																																						24h	Hsp104	w2.czi_channel4.tif_Results	2.62247
																																						24h	Hsp104	w2.czi_channel4.tif_Results	1.57718
																																						24h	Hsp104	w2.czi_channel4.tif_Results	1.12261
																																						24h	Hsp104	w2.czi_channel4.tif_Results	1.48432
																																						24h	Hsp104	w2.czi_channel4.tif_Results	0.837314
																																						24h	Hsp104	w11.czi_channel4.tif_Results	2.16036
																																						24h	Hsp104	w11.czi_channel4.tif_Results	1.76096
																																						24h	Hsp104	w11.czi_channel4.tif_Results	1.52104
																																						24h	Hsp104	w11.czi_channel4.tif_Results	1.22957
																																						24h	Hsp104	w11.czi_channel4.tif_Results	3.16048
																																						24h	Hsp104	w11.czi_channel4.tif_Results	1.42841
																																						24h	Hsp104	w11.czi_channel4.tif_Results	1.79592
																																						24h	Hsp104	w11.czi_channel4.tif_Results	2.13799
																																						24h	Hsp104	w11.czi_channel4.tif_Results	1.13757
																																						24h	Hsp104	w11.czi_channel4.tif_Results	2.23476
																																						24h	Hsp104	w11.czi_channel4.tif_Results	2.14756
																																						24h	Hsp104	w11.czi_channel4.tif_Results	1.3639
																																						24h	Hsp104	w11.czi_channel4.tif_Results	1.72235
																																						24h	Hsp104	w11.czi_channel4.tif_Results	2.70444
																																						24h	Hsp104	w11.czi_channel4.tif_Results	1.61691
																																						24h	Hsp104	w11.czi_channel4.tif_Results	2.00414
																																						24h	Hsp104	w11.czi_channel4.tif_Results	1.94434
																																						24h	Hsp104	w11.czi_channel4.tif_Results	1.2565
																																						24h	Hsp104	w11.czi_channel4.tif_Results	3.15921
																																						24h	Hsp104	w11.czi_channel4.tif_Results	1.6532
																																						24h	Hsp104	w11.czi_channel4.tif_Results	1.57607
																																						24h	Hsp104	w11.czi_channel4.tif_Results	1.40274
																																						24h	Hsp104	w11.czi_channel4.tif_Results	1.43833
																																						24h	Hsp104	w11.czi_channel4.tif_Results	2.24158
																																						24h	Hsp104	w11.czi_channel4.tif_Results	1.82433
																																						24h	Hsp104	w11.czi_channel4.tif_Results	1.82802
																																						24h	Hsp104	w11.czi_channel4.tif_Results	1.54694
																																						24h	Hsp104	w11.czi_channel4.tif_Results	0.991011
																																						24h	Hsp104	w11.czi_channel4.tif_Results	1.07581
																																						24h	Hsp104	w11.czi_channel4.tif_Results	1.50788
																																						24h	Hsp104	w11.czi_channel4.tif_Results	1.75418
																																						24h	Hsp104	w11.czi_channel4.tif_Results	1.66395
																																						24h	Hsp104	w21.czi_channel4.tif_Results	2.3975
																																						24h	Hsp104	w21.czi_channel4.tif_Results	2.12335
																																						24h	Hsp104	w21.czi_channel4.tif_Results	1.89241
																																						24h	Hsp104	w21.czi_channel4.tif_Results	1.70342
																																						24h	Hsp104	w21.czi_channel4.tif_Results	2.10455
																																						24h	Hsp104	w21.czi_channel4.tif_Results	1.54374
																																						24h	Hsp104	w21.czi_channel4.tif_Results	1.76182
																																						24h	Hsp104	w21.czi_channel4.tif_Results	1.73975
																																						24h	Hsp104	w21.czi_channel4.tif_Results	2.33946
																																						24h	Hsp104	w21.czi_channel4.tif_Results	1.82589
																																						24h	Hsp104	w21.czi_channel4.tif_Results	1.84385
																																						24h	Hsp104	w21.czi_channel4.tif_Results	1.36373
																																						24h	Hsp104	w21.czi_channel4.tif_Results	1.90873
																																						24h	Hsp104	w21.czi_channel4.tif_Results	1.55284
																																						24h	Hsp104	w21.czi_channel4.tif_Results	1.79625
																																						24h	Hsp104	w21.czi_channel4.tif_Results	1.86205
																																						24h	Hsp104	w21.czi_channel4.tif_Results	1.65696
																																						24h	Hsp104	w21.czi_channel4.tif_Results	1.5027
																																						24h	Hsp104	w21.czi_channel4.tif_Results	1.21597
																																						24h	Hsp104	w21.czi_channel4.tif_Results	1.95931
																																						24h	Hsp104	w21.czi_channel4.tif_Results	1.90119
																																						24h	Hsp104	w21.czi_channel4.tif_Results	2.12378
																																						24h	Hsp104	w21.czi_channel4.tif_Results	1.68241
																																						24h	Hsp104	w21.czi_channel4.tif_Results	1.80055
																																						24h	Hsp104	w21.czi_channel4.tif_Results	1.42599
																																						24h	Hsp104	w21.czi_channel4.tif_Results	1.87953
																																						24h	Hsp104	w21.czi_channel4.tif_Results	1.67293
																																						24h	Hsp104	w21.czi_channel4.tif_Results	1.52018
																																						24h	Hsp104	w21.czi_channel4.tif_Results	1.65551
																																						24h	Hsp104	w21.czi_channel4.tif_Results	1.20785
																																						24h	Hsp104	w21.czi_channel4.tif_Results	2.27555
																																						24h	Hsp104	w22.czi_channel4.tif_Results	1.67138
																																						24h	Hsp104	w22.czi_channel4.tif_Results	1.78949
																																						24h	Hsp104	w22.czi_channel4.tif_Results	1.69971
																																						24h	Hsp104	w22.czi_channel4.tif_Results	1.74978
																																						24h	Hsp104	w22.czi_channel4.tif_Results	2.32222
																																						24h	Hsp104	w22.czi_channel4.tif_Results	2.26671
																																						24h	Hsp104	w22.czi_channel4.tif_Results	1.54487
																																						24h	Hsp104	w22.czi_channel4.tif_Results	2.05644
																																						24h	Hsp104	w22.czi_channel4.tif_Results	1.69263
																																						24h	Hsp104	w22.czi_channel4.tif_Results	1.67481
																																						24h	Hsp104	w22.czi_channel4.tif_Results	1.84763
																																						24h	Hsp104	w22.czi_channel4.tif_Results	1.93585
																																						24h	Hsp104	w22.czi_channel4.tif_Results	1.79882
																																						24h	Hsp104	w22.czi_channel4.tif_Results	1.56122
																																						24h	Hsp104	w22.czi_channel4.tif_Results	1.52021
																																						24h	Hsp104	w22.czi_channel4.tif_Results	1.56729
																																						24h	Hsp104	w22.czi_channel4.tif_Results	1.13963
																																						24h	Hsp104	w22.czi_channel4.tif_Results	2.10821
																																						24h	Hsp104	w22.czi_channel4.tif_Results	1.60105
																																						24h	Hsp104	w22.czi_channel4.tif_Results	2.58847
																																						24h	Hsp104	w22.czi_channel4.tif_Results	1.86591
																																						24h	Hsp104	w22.czi_channel4.tif_Results	2.04225
																																						24h	Hsp104	w22.czi_channel4.tif_Results	1.96286
																																						24h	Hsp104	w22.czi_channel4.tif_Results	1.85674
																																						24h	Hsp104	w22.czi_channel4.tif_Results	1.6106
																																						24h	Hsp104	w22.czi_channel4.tif_Results	0.691204
																																						24h	Hsp104	w22.czi_channel4.tif_Results	1.86217
																																						24h	Hsp104	w22.czi_channel4.tif_Results	1.66849
																																						24h	Hsp104	w22.czi_channel4.tif_Results	1.71327
																																						24h	Hsp104	w22.czi_channel4.tif_Results	1.67033
																																						24h	Hsp104	w22.czi_channel4.tif_Results	1.20793
																																						24h	Hsp104	w22.czi_channel4.tif_Results	1.02171
																																						24h	Hsp104	w22.czi_channel4.tif_Results	1.53978
																																						48h	Hsp104*	m1.czi_channel4.tif_Results	1.14008
																																						48h	Hsp104*	m1.czi_channel4.tif_Results	0.660609
																																						48h	Hsp104*	m1.czi_channel4.tif_Results	0.543613
																																						48h	Hsp104*	m1.czi_channel4.tif_Results	1.05074
																																						48h	Hsp104*	m1.czi_channel4.tif_Results	0.536271
																																						48h	Hsp104*	m1.czi_channel4.tif_Results	0.739883
																																						48h	Hsp104*	m1.czi_channel4.tif_Results	0.747809
																																						48h	Hsp104*	m1.czi_channel4.tif_Results	0.790941
																																						48h	Hsp104*	m1.czi_channel4.tif_Results	0.838318
																																						48h	Hsp104*	m1.czi_channel4.tif_Results	0.722177
																																						48h	Hsp104*	m1.czi_channel4.tif_Results	0.901435
																																						48h	Hsp104*	m1.czi_channel4.tif_Results	0.787859
																																						48h	Hsp104*	m1.czi_channel4.tif_Results	1.08788
																																						48h	Hsp104*	m1.czi_channel4.tif_Results	1.02573
																																						48h	Hsp104*	m1.czi_channel4.tif_Results	1.04132
																																						48h	Hsp104*	m1.czi_channel4.tif_Results	0.73502
																																						48h	Hsp104*	m1.czi_channel4.tif_Results	0.856078
																																						48h	Hsp104*	m1.czi_channel4.tif_Results	1.1519
																																						48h	Hsp104*	m1.czi_channel4.tif_Results	0.868144
																																						48h	Hsp104*	m1.czi_channel4.tif_Results	0.937144
																																						48h	Hsp104*	m1.czi_channel4.tif_Results	1.17528
																																						48h	Hsp104*	m1.czi_channel4.tif_Results	1.12841
																																						48h	Hsp104*	m1.czi_channel4.tif_Results	0.961053
																																						48h	Hsp104*	m1.czi_channel4.tif_Results	1.47383
																																						48h	Hsp104*	m1.czi_channel4.tif_Results	0.526157
																																						48h	Hsp104*	m2.czi_channel4.tif_Results	0.897534
																																						48h	Hsp104*	m2.czi_channel4.tif_Results	1.97451
																																						48h	Hsp104*	m2.czi_channel4.tif_Results	1.16496
																																						48h	Hsp104*	m2.czi_channel4.tif_Results	1.52167
																																						48h	Hsp104*	m2.czi_channel4.tif_Results	1.13561
																																						48h	Hsp104*	m2.czi_channel4.tif_Results	1.01819
																																						48h	Hsp104*	m2.czi_channel4.tif_Results	1.42533
																																						48h	Hsp104*	m2.czi_channel4.tif_Results	1.48431
																																						48h	Hsp104*	m2.czi_channel4.tif_Results	2.09578
																																						48h	Hsp104*	m2.czi_channel4.tif_Results	1.94646
																																						48h	Hsp104*	m2.czi_channel4.tif_Results	2.36053
																																						48h	Hsp104*	m2.czi_channel4.tif_Results	1.85579
																																						48h	Hsp104*	m2.czi_channel4.tif_Results	2.3352
																																						48h	Hsp104*	m2.czi_channel4.tif_Results	1.26604
																																						48h	Hsp104*	m2.czi_channel4.tif_Results	1.29813
																																						48h	Hsp104*	m2.czi_channel4.tif_Results	1.1503
																																						48h	Hsp104*	m2.czi_channel4.tif_Results	1.44932
																																						48h	Hsp104*	m2.czi_channel4.tif_Results	0.679586
																																						48h	Hsp104*	m2.czi_channel4.tif_Results	0.539485
																																						48h	Hsp104*	m2.czi_channel4.tif_Results	1.61376
																																						48h	Hsp104*	m2.czi_channel4.tif_Results	1.9781
																																						48h	Hsp104*	m2.czi_channel4.tif_Results	2.21458
																																						48h	Hsp104*	m2.czi_channel4.tif_Results	2.04441
																																						48h	Hsp104*	m2.czi_channel4.tif_Results	1.59604
																																						48h	Hsp104*	m2.czi_channel4.tif_Results	2.05386
																																						48h	Hsp104*	m2.czi_channel4.tif_Results	1.45987
																																						48h	Hsp104*	m2.czi_channel4.tif_Results	1.60946
																																						48h	Hsp104*	m2.czi_channel4.tif_Results	1.3099
																																						48h	Hsp104*	m2.czi_channel4.tif_Results	1.466
																																						48h	Hsp104*	m2.czi_channel4.tif_Results	2.50892
																																						48h	Hsp104*	m2.czi_channel4.tif_Results	2.05536
																																						48h	Hsp104*	m2.czi_channel4.tif_Results	1.38697
																																						48h	Hsp104*	m2.czi_channel4.tif_Results	1.08769
																																						48h	Hsp104*	m11.czi_channel4.tif_Results	0.754543
																																						48h	Hsp104*	m11.czi_channel4.tif_Results	1.21006
																																						48h	Hsp104*	m11.czi_channel4.tif_Results	0.909271
																																						48h	Hsp104*	m11.czi_channel4.tif_Results	0.805291
																																						48h	Hsp104*	m11.czi_channel4.tif_Results	0.839859
																																						48h	Hsp104*	m11.czi_channel4.tif_Results	0.866868
																																						48h	Hsp104*	m11.czi_channel4.tif_Results	0.703011
																																						48h	Hsp104*	m11.czi_channel4.tif_Results	0.665717
																																						48h	Hsp104*	m11.czi_channel4.tif_Results	1.09585
																																						48h	Hsp104*	m11.czi_channel4.tif_Results	1.25937
																																						48h	Hsp104*	m11.czi_channel4.tif_Results	1.20027
																																						48h	Hsp104*	m11.czi_channel4.tif_Results	1.24015
																																						48h	Hsp104*	m11.czi_channel4.tif_Results	0.719754
																																						48h	Hsp104*	m11.czi_channel4.tif_Results	0.775342
																																						48h	Hsp104*	m11.czi_channel4.tif_Results	0.808228
																																						48h	Hsp104*	m11.czi_channel4.tif_Results	0.8859
																																						48h	Hsp104*	m11.czi_channel4.tif_Results	0.928847
																																						48h	Hsp104*	m11.czi_channel4.tif_Results	0.91195
																																						48h	Hsp104*	m11.czi_channel4.tif_Results	1.03479
																																						48h	Hsp104*	m11.czi_channel4.tif_Results	0.509926
																																						48h	Hsp104*	m11.czi_channel4.tif_Results	0.639749
																																						48h	Hsp104*	m11.czi_channel4.tif_Results	1.14832
																																						48h	Hsp104*	m11.czi_channel4.tif_Results	0.750707
																																						48h	Hsp104*	m11.czi_channel4.tif_Results	1.16656
																																						48h	Hsp104*	m11.czi_channel4.tif_Results	0.773423
																																						48h	Hsp104*	m11.czi_channel4.tif_Results	0.665242
																																						48h	Hsp104*	m11.czi_channel4.tif_Results	0.629304
																																						48h	Hsp104*	m11.czi_channel4.tif_Results	0.79786
																																						48h	Hsp104*	m11.czi_channel4.tif_Results	0.763543
																																						48h	Hsp104*	m21.czi_channel4.tif_Results	2.35436
																																						48h	Hsp104*	m21.czi_channel4.tif_Results	1.35082
																																						48h	Hsp104*	m21.czi_channel4.tif_Results	1.76566
																																						48h	Hsp104*	m21.czi_channel4.tif_Results	2.12802
																																						48h	Hsp104*	m21.czi_channel4.tif_Results	1.8504
																																						48h	Hsp104*	m21.czi_channel4.tif_Results	1.3087
																																						48h	Hsp104*	m21.czi_channel4.tif_Results	2.08872
																																						48h	Hsp104*	m21.czi_channel4.tif_Results	1.15852
																																						48h	Hsp104*	m21.czi_channel4.tif_Results	2.02732
																																						48h	Hsp104*	m21.czi_channel4.tif_Results	1.92082
																																						48h	Hsp104*	m21.czi_channel4.tif_Results	1.21874
																																						48h	Hsp104*	m21.czi_channel4.tif_Results	1.2223
																																						48h	Hsp104*	m21.czi_channel4.tif_Results	1.04514
																																						48h	Hsp104*	m21.czi_channel4.tif_Results	1.80985
																																						48h	Hsp104*	m21.czi_channel4.tif_Results	1.75097
																																						48h	Hsp104*	m21.czi_channel4.tif_Results	1.90365
																																						48h	Hsp104*	m21.czi_channel4.tif_Results	1.88533
																																						48h	Hsp104*	m21.czi_channel4.tif_Results	1.6811
																																						48h	Hsp104*	m21.czi_channel4.tif_Results	2.16612
																																						48h	Hsp104*	m21.czi_channel4.tif_Results	2.10432
																																						48h	Hsp104*	m21.czi_channel4.tif_Results	1.92889
																																						48h	Hsp104*	m21.czi_channel4.tif_Results	2.0489
																																						48h	Hsp104*	m21.czi_channel4.tif_Results	1.80187
																																						48h	Hsp104*	m21.czi_channel4.tif_Results	1.84166
																																						48h	Hsp104*	m21.czi_channel4.tif_Results	1.56306
																																						48h	Hsp104*	m21.czi_channel4.tif_Results	1.66695
																																						48h	Hsp104*	m21.czi_channel4.tif_Results	1.43164
																																						48h	Hsp104*	m21.czi_channel4.tif_Results	2.09916
																																						48h	Hsp104*	m21.czi_channel4.tif_Results	1.59103
																																						48h	Hsp104*	m21.czi_channel4.tif_Results	1.60136
																																						48h	Hsp104*	m21.czi_channel4.tif_Results	0.886971
																																						48h	Hsp104	w1.czi_channel4.tif_Results	2.85951
																																						48h	Hsp104	w1.czi_channel4.tif_Results	2.53967
																																						48h	Hsp104	w1.czi_channel4.tif_Results	3.10651
																																						48h	Hsp104	w1.czi_channel4.tif_Results	2.62389
																																						48h	Hsp104	w1.czi_channel4.tif_Results	3.96683
																																						48h	Hsp104	w1.czi_channel4.tif_Results	1.15974
																																						48h	Hsp104	w1.czi_channel4.tif_Results	2.03677
																																						48h	Hsp104	w1.czi_channel4.tif_Results	4.05276
																																						48h	Hsp104	w1.czi_channel4.tif_Results	3.78253
																																						48h	Hsp104	w1.czi_channel4.tif_Results	3.10781
																																						48h	Hsp104	w1.czi_channel4.tif_Results	2.97786
																																						48h	Hsp104	w1.czi_channel4.tif_Results	3.23124
																																						48h	Hsp104	w1.czi_channel4.tif_Results	3.33661
																																						48h	Hsp104	w1.czi_channel4.tif_Results	1.5847
																																						48h	Hsp104	w1.czi_channel4.tif_Results	2.10555
																																						48h	Hsp104	w1.czi_channel4.tif_Results	1.63292
																																						48h	Hsp104	w1.czi_channel4.tif_Results	3.05633
																																						48h	Hsp104	w1.czi_channel4.tif_Results	1.2868
																																						48h	Hsp104	w1.czi_channel4.tif_Results	1.95779
																																						48h	Hsp104	w1.czi_channel4.tif_Results	3.96939
																																						48h	Hsp104	w1.czi_channel4.tif_Results	1.89747
																																						48h	Hsp104	w1.czi_channel4.tif_Results	3.70661
																																						48h	Hsp104	w1.czi_channel4.tif_Results	2.29277
																																						48h	Hsp104	w1.czi_channel4.tif_Results	4.02658
																																						48h	Hsp104	w1.czi_channel4.tif_Results	2.86625
																																						48h	Hsp104	w1.czi_channel4.tif_Results	2.06897
																																						48h	Hsp104	w1.czi_channel4.tif_Results	1.41924
																																						48h	Hsp104	w1.czi_channel4.tif_Results	1.6322
																																						48h	Hsp104	w1.czi_channel4.tif_Results	1.75056
																																						48h	Hsp104	w1.czi_channel4.tif_Results	2.20571
																																						48h	Hsp104	w1.czi_channel4.tif_Results	3.33949
																																						48h	Hsp104	w1.czi_channel4.tif_Results	1.45811
																																						48h	Hsp104	w2.czi_channel4.tif_Results	1.6333
																																						48h	Hsp104	w2.czi_channel4.tif_Results	2.40238
																																						48h	Hsp104	w2.czi_channel4.tif_Results	2.8307
																																						48h	Hsp104	w2.czi_channel4.tif_Results	2.04908
																																						48h	Hsp104	w2.czi_channel4.tif_Results	3.07262
																																						48h	Hsp104	w2.czi_channel4.tif_Results	3.08474
																																						48h	Hsp104	w2.czi_channel4.tif_Results	2.34535
																																						48h	Hsp104	w2.czi_channel4.tif_Results	1.48932
																																						48h	Hsp104	w2.czi_channel4.tif_Results	3.64418
																																						48h	Hsp104	w2.czi_channel4.tif_Results	2.80494
																																						48h	Hsp104	w2.czi_channel4.tif_Results	2.68299
																																						48h	Hsp104	w2.czi_channel4.tif_Results	3.00043
																																						48h	Hsp104	w2.czi_channel4.tif_Results	3.02173
																																						48h	Hsp104	w2.czi_channel4.tif_Results	2.16175
																																						48h	Hsp104	w2.czi_channel4.tif_Results	2.79398
																																						48h	Hsp104	w2.czi_channel4.tif_Results	2.41089
																																						48h	Hsp104	w2.czi_channel4.tif_Results	3.99165
																																						48h	Hsp104	w2.czi_channel4.tif_Results	1.44571
																																						48h	Hsp104	w2.czi_channel4.tif_Results	2.27938
																																						48h	Hsp104	w2.czi_channel4.tif_Results	0.98889
																																						48h	Hsp104	w2.czi_channel4.tif_Results	1.58686
																																						48h	Hsp104	w2.czi_channel4.tif_Results	1.3916
																																						48h	Hsp104	w2.czi_channel4.tif_Results	3.45028
																																						48h	Hsp104	w2.czi_channel4.tif_Results	3.26979
																																						48h	Hsp104	w2.czi_channel4.tif_Results	3.6669
																																						48h	Hsp104	w2.czi_channel4.tif_Results	2.22049
																																						48h	Hsp104	w11.czi_channel4.tif_Results	2.77338
																																						48h	Hsp104	w11.czi_channel4.tif_Results	3.27845
																																						48h	Hsp104	w11.czi_channel4.tif_Results	2.8298
																																						48h	Hsp104	w11.czi_channel4.tif_Results	2.73415
																																						48h	Hsp104	w11.czi_channel4.tif_Results	1.86435
																																						48h	Hsp104	w11.czi_channel4.tif_Results	1.75336
																																						48h	Hsp104	w11.czi_channel4.tif_Results	3.26941
																																						48h	Hsp104	w11.czi_channel4.tif_Results	1.77306
																																						48h	Hsp104	w11.czi_channel4.tif_Results	2.92709
																																						48h	Hsp104	w11.czi_channel4.tif_Results	3.53475
																																						48h	Hsp104	w11.czi_channel4.tif_Results	3.0032
																																						48h	Hsp104	w11.czi_channel4.tif_Results	2.72778
																																						48h	Hsp104	w11.czi_channel4.tif_Results	2.26561
																																						48h	Hsp104	w11.czi_channel4.tif_Results	3.35624
																																						48h	Hsp104	w11.czi_channel4.tif_Results	3.72255
																																						48h	Hsp104	w11.czi_channel4.tif_Results	1.93907
																																						48h	Hsp104	w11.czi_channel4.tif_Results	2.2926
																																						48h	Hsp104	w11.czi_channel4.tif_Results	2.31359
																																						48h	Hsp104	w11.czi_channel4.tif_Results	2.23384
																																						48h	Hsp104	w11.czi_channel4.tif_Results	1.64249
																																						48h	Hsp104	w11.czi_channel4.tif_Results	1.85899
																																						48h	Hsp104	w11.czi_channel4.tif_Results	2.69379
																																						48h	Hsp104	w11.czi_channel4.tif_Results	1.21413
																																						48h	Hsp104	w11.czi_channel4.tif_Results	1.52436
																																						48h	Hsp104	w11.czi_channel4.tif_Results	2.10273
																																						48h	Hsp104	w11.czi_channel4.tif_Results	1.45287
																																						48h	Hsp104	w21.czi_channel4.tif_Results	4.02374
																																						48h	Hsp104	w21.czi_channel4.tif_Results	1.755
																																						48h	Hsp104	w21.czi_channel4.tif_Results	3.59795
																																						48h	Hsp104	w21.czi_channel4.tif_Results	2.20785
																																						48h	Hsp104	w21.czi_channel4.tif_Results	2.64343
																																						48h	Hsp104	w21.czi_channel4.tif_Results	3.34926
																																						48h	Hsp104	w21.czi_channel4.tif_Results	1.81698
																																						48h	Hsp104	w21.czi_channel4.tif_Results	3.18603
																																						48h	Hsp104	w21.czi_channel4.tif_Results	4.28549
																																						48h	Hsp104	w21.czi_channel4.tif_Results	2.66011
																																						48h	Hsp104	w21.czi_channel4.tif_Results	1.49837
																																						48h	Hsp104	w21.czi_channel4.tif_Results	3.59274
																																						48h	Hsp104	w21.czi_channel4.tif_Results	3.53272
																																						48h	Hsp104	w21.czi_channel4.tif_Results	3.45981
																																						48h	Hsp104	w21.czi_channel4.tif_Results	2.68284
																																						48h	Hsp104	w21.czi_channel4.tif_Results	2.59345
																																						48h	Hsp104	w21.czi_channel4.tif_Results	2.28228
																																						48h	Hsp104	w21.czi_channel4.tif_Results	1.74827
																																						48h	Hsp104	w21.czi_channel4.tif_Results	3.30852
																																						48h	Hsp104	w21.czi_channel4.tif_Results	1.72109
																																						48h	Hsp104	w21.czi_channel4.tif_Results	2.59473

## Sheet: Fig3
Fig. 3d										Fig. 3g
	Timepoint	Strain	Clone	Cells with nuclear accumulation	Cells with even distribution	Total number of cells	% Nuclear accumulation				Timepoint	Strain	Clone	Cells with nuclear accumulation	Cells with even distribution	Total number of cells	% Nuclear accumulation
	24h	WT	1	59	29	88	67.0455				8h	Glc	1	1	36	37	2.7027
	24h	WT	2	57	25	82	69.5122				8h	Glc	2	2	40	42	4.7619
	24h	WT	3	60	19	79	75.9494				8h	Glc	3	0	31	31	0
	24h	cox12∆	1	15	57	72	20.8333				8h	Gly	1	19	10	29	65.5172
	24h	cox12∆	2	12	53	65	18.4615				8h	Gly	2	3	4	7	42.8571
	24h	cox12∆	3	13	52	65	20				8h	Gly	3	10	21	31	32.2581
	24h	mip1∆	1	12	30	42	28.5714
	24h	mip1∆	2	14	60	74	18.9189
	24h	mip1∆	3	12	65	77	15.5844

## Sheet: Fig5
Fig. 5e							Fig. 5g									Fig. 5h						Detected protein	Antibody used
	Experiement	Timepoint	Strain	Ratio (nucleus/cytoplasm)				Timepoint	Strain	Clone	Cells with nuclear accumulation	Total number of cells	% Nuclear accumulation				Clone	Timepoint (d)	Strain	Sui2 (fold)		red = used for visualization in publication
	1	48h	Hsp104	1.27982				24h	Hsp104	1	26	146	17.8082				1	1	Hsp104	1		Chemiluminescence						Overlay
	1	48h	Hsp104	1.71962				24h	Hsp104	2	10	111	9.00901				1	2	Hsp104	1.86675
	1	48h	Hsp104	1.26091				24h	Hsp104	3	58	156	37.1795				1	3	Hsp104	1.02559		Hsp104-GFP/Hsp104*-GFP	detected with anti-GFP
	1	48h	Hsp104	1.29174				24h	Hsp104	11	15	107	14.0187				1	1	Hsp104*	0.804661
	1	48h	Hsp104	1.47182				24h	Hsp104	21	18	146	12.3288				1	2	Hsp104*	1.26775
	1	48h	Hsp104	1.40662				24h	Hsp104	31	31	122	25.4098				1	3	Hsp104*	1.74453
	1	48h	Hsp104	1.01939				24h	Hsp104*	1	7	120	5.83333				2	1	Hsp104	1
	1	48h	Hsp104	1.9133				24h	Hsp104*	2	15	90	16.6667				2	2	Hsp104	1.53419
	1	48h	Hsp104	1.20909				24h	Hsp104*	3	5	124	4.03226				2	3	Hsp104	1.64654
	1	48h	Hsp104	1.43374				24h	Hsp104*	11	14	109	12.844				2	1	Hsp104*	1.09445
	1	48h	Hsp104	1.12147				24h	Hsp104*	21	15	97	15.4639				2	2	Hsp104*	1.80875
	1	48h	Hsp104	1.44441				24h	Hsp104*	31	6	81	7.40741				2	3	Hsp104*	1.95831
	1	48h	Hsp104	1.64353				48h	Hsp104	1	25	26	31.6456				3	1	Hsp104	1
	1	48h	Hsp104	1.23826				48h	Hsp104	2	12	14	48				3	2	Hsp104	2.21695
	1	48h	Hsp104	1.4779				48h	Hsp104	3	29	32	34.9398				3	3	Hsp104	2.72822
	1	48h	Hsp104	1.22092				48h	Hsp104	11	24	35	26.6667				3	1	Hsp104*	1.43323		Sui2	detected with anti-Sui2
	1	48h	Hsp104	1.13881				48h	Hsp104	21	28	49	35.8974				3	2	Hsp104*	2.33403
	1	48h	Hsp104	1.44892				48h	Hsp104	31	17	48	36.9565				3	3	Hsp104*	3.14179
	1	48h	Hsp104	1.2819				48h	Hsp104*	1	32	33	40.5063				4	1	Hsp104	1
	1	48h	Hsp104	1.15882				48h	Hsp104*	2	22	24	20.7547				4	2	Hsp104	5.74306
	1	48h	Hsp104	1.49881				48h	Hsp104*	3	17	20	19.7674				4	3	Hsp104	4.29302
	1	48h	Hsp104	1.28399				48h	Hsp104*	11	45	56	37.5				4	1	Hsp104*	1.44766
	1	48h	Hsp104	1.30114				48h	Hsp104*	21	22	43	28.9474				4	2	Hsp104*	2.90097
	1	48h	Hsp104	1.24348				48h	Hsp104*	31	14	45	18.4211				4	3	Hsp104*	7.03365
	1	48h	Hsp104	1.22137				72h	Hsp104	1	31	32	75.6098				5	1	Hsp104	1
	1	48h	Hsp104	1.6862				72h	Hsp104	2	28	30	54.902				5	2	Hsp104	1.09612
	1	48h	Hsp104	1.61235				72h	Hsp104	3	36	39	72				5	3	Hsp104	1.7318
	1	48h	Hsp104	1.3761				72h	Hsp104	11	31	42	64.5833				5	1	Hsp104*	1.20382
	1	48h	Hsp104	1.53589				72h	Hsp104	21	38	59	66.6667				5	2	Hsp104*	1.36043
	1	48h	Hsp104	1.5839				72h	Hsp104	31	33	64	70.2128				5	3	Hsp104*	2.11217
	1	48h	Hsp104	1.54657				72h	Hsp104*	1	26	27	35.6164				6	1	Hsp104	1
	1	48h	Hsp104	1.19841				72h	Hsp104*	2	32	34	42.6667				6	2	Hsp104	2.2298		GAPDH	detected with anti-GAPDH
	1	48h	Hsp104	1.44424				72h	Hsp104*	3	35	38	49.2958				6	3	Hsp104	3.56733
	1	48h	Hsp104	1.2048				72h	Hsp104*	11	20	31	33.3333				6	1	Hsp104*	1.4865
	1	48h	Hsp104	1.7709				72h	Hsp104*	21	54	75	51.9231				6	2	Hsp104*	4.37523
	1	48h	Hsp104	1.65632				72h	Hsp104*	31	34	65	41.9753				6	3	Hsp104*	9.99003
	1	48h	Hsp104	1.61916
	1	48h	Hsp104	1.88875
	1	48h	Hsp104	1.6252
	1	48h	Hsp104	1.54272
	1	48h	Hsp104	1.57797
	1	48h	Hsp104	1.39637
	1	48h	Hsp104	1.7462
	1	48h	Hsp104	1.53712
	1	48h	Hsp104	1.35551
	1	48h	Hsp104	1.32434
	1	48h	Hsp104	1.24731
	1	48h	Hsp104	1.73011
	1	48h	Hsp104	1.82176
	1	48h	Hsp104	1.56996
	1	48h	Hsp104	1.46145
	1	48h	Hsp104	1.28163
	1	48h	Hsp104	1.34397
	1	48h	Hsp104*	1.44948
	1	48h	Hsp104*	1.56422
	1	48h	Hsp104*	0.985699
	1	48h	Hsp104*	1.24067
	1	48h	Hsp104*	1.35213
	1	48h	Hsp104*	1.14234
	1	48h	Hsp104*	1.36065
	1	48h	Hsp104*	1.17936
	1	48h	Hsp104*	1.30385
	1	48h	Hsp104*	1.54422
	1	48h	Hsp104*	1.25425
	1	48h	Hsp104*	1.35191
	1	48h	Hsp104*	1.59122
	1	48h	Hsp104*	1.62641
	1	48h	Hsp104*	1.16474
	1	48h	Hsp104*	1.33894
	1	48h	Hsp104*	0.989159
	1	48h	Hsp104*	1.18776
	1	48h	Hsp104*	1.58798
	1	48h	Hsp104*	1.14855
	1	48h	Hsp104*	1.53406
	1	48h	Hsp104*	1.30974
	1	48h	Hsp104*	1.54277
	1	48h	Hsp104*	1.003
	1	48h	Hsp104*	1.08657
	1	48h	Hsp104*	1.03615
	1	48h	Hsp104*	1.3899
	1	48h	Hsp104*	1.40298
	1	48h	Hsp104*	1.75735
	1	48h	Hsp104*	1.37501
	1	48h	Hsp104*	1.01338
	1	48h	Hsp104*	1.11189
	1	48h	Hsp104*	1.48366
	1	48h	Hsp104*	1.72964
	1	48h	Hsp104*	1.04628
	1	48h	Hsp104*	1.27976
	1	48h	Hsp104*	1.14894
	1	48h	Hsp104*	1.148
	1	48h	Hsp104*	1.9358
	1	48h	Hsp104*	1.53858
	1	48h	Hsp104*	1.03554
	1	48h	Hsp104*	1.53717
	1	48h	Hsp104*	1.54542
	1	48h	Hsp104*	1.49348
	1	48h	Hsp104*	1.33491
	1	48h	Hsp104*	1.31707
	1	48h	Hsp104*	0.976231
	1	48h	Hsp104*	1.09718
	2	48h	Hsp104	1.82286
	2	48h	Hsp104	1.25441
	2	48h	Hsp104	1.28179
	2	48h	Hsp104	1.22792
	2	48h	Hsp104	1.35377
	2	48h	Hsp104	1.53484
	2	48h	Hsp104	1.12913
	2	48h	Hsp104	1.36034
	2	48h	Hsp104	1.23906
	2	48h	Hsp104	1.62595
	2	48h	Hsp104	1.58988
	2	48h	Hsp104	1.86702
	2	48h	Hsp104	1.47847
	2	48h	Hsp104	1.37467
	2	48h	Hsp104	1.28295
	2	48h	Hsp104	1.23206
	2	48h	Hsp104	1.49979
	2	48h	Hsp104	1.57688
	2	48h	Hsp104	1.82924
	2	48h	Hsp104	1.52621
	2	48h	Hsp104	1.15368
	2	48h	Hsp104	1.64095
	2	48h	Hsp104	1.25799
	2	48h	Hsp104	1.19102
	2	48h	Hsp104	1.1253
	2	48h	Hsp104	1.48185
	2	48h	Hsp104	1.19241
	2	48h	Hsp104	1.29222
	2	48h	Hsp104	1.46306
	2	48h	Hsp104	1.48899
	2	48h	Hsp104	1.53913
	2	48h	Hsp104	1.47501
	2	48h	Hsp104	1.59277
	2	48h	Hsp104	1.55907
	2	48h	Hsp104	1.39477
	2	48h	Hsp104	1.66265
	2	48h	Hsp104	1.20802
	2	48h	Hsp104	1.50202
	2	48h	Hsp104	1.25114
	2	48h	Hsp104	1.68082
	2	48h	Hsp104	1.48883
	2	48h	Hsp104	1.3807
	2	48h	Hsp104	1.57981
	2	48h	Hsp104	1.97732
	2	48h	Hsp104	1.39263
	2	48h	Hsp104	1.59272
	2	48h	Hsp104	1.65595
	2	48h	Hsp104	1.50751
	2	48h	Hsp104	1.70912
	2	48h	Hsp104	1.55021
	2	48h	Hsp104	1.81439
	2	48h	Hsp104	1.54097
	2	48h	Hsp104	1.72471
	2	48h	Hsp104	1.32002
	2	48h	Hsp104*	1.55033
	2	48h	Hsp104*	1.99864
	2	48h	Hsp104*	1.78627
	2	48h	Hsp104*	1.47534
	2	48h	Hsp104*	1.52394
	2	48h	Hsp104*	1.95033
	2	48h	Hsp104*	1.97583
	2	48h	Hsp104*	0.933667
	2	48h	Hsp104*	1.39798
	2	48h	Hsp104*	2.52592
	2	48h	Hsp104*	2.18487
	2	48h	Hsp104*	2.60659
	2	48h	Hsp104*	0.993013
	2	48h	Hsp104*	2.05347
	2	48h	Hsp104*	1.81524
	2	48h	Hsp104*	2.35367
	2	48h	Hsp104*	0.855719
	2	48h	Hsp104*	2.06489
	2	48h	Hsp104*	1.87501
	2	48h	Hsp104*	1.48077
	2	48h	Hsp104*	1.80975
	2	48h	Hsp104*	2.31177
	2	48h	Hsp104*	2.41146
	2	48h	Hsp104*	1.77739
	2	48h	Hsp104*	1.80538
	2	48h	Hsp104*	1.10538
	2	48h	Hsp104*	1.75801
	2	48h	Hsp104*	1.54871
	2	48h	Hsp104*	2.3996
	2	48h	Hsp104*	1.49107
	2	48h	Hsp104*	1.37448
	2	48h	Hsp104*	1.42638
	2	48h	Hsp104*	1.77691
	2	48h	Hsp104*	1.04331
	2	48h	Hsp104*	1.48173
	2	48h	Hsp104*	0.770753
	2	48h	Hsp104*	1.37518
	2	48h	Hsp104*	1.07847
	2	48h	Hsp104*	1.81713
	2	48h	Hsp104*	1.53707
	2	48h	Hsp104*	0.911496
	2	48h	Hsp104*	0.995879
	2	48h	Hsp104*	1.03308
	2	48h	Hsp104*	1.25416
	2	48h	Hsp104*	1.40246
	2	48h	Hsp104*	1.88591
	2	48h	Hsp104*	1.22222
	2	48h	Hsp104*	0.859411
	2	48h	Hsp104*	1.58079
	2	48h	Hsp104*	1.77842

## Sheet: Fig6
Fig. 6b											Fig. 6d							Fig. 6f
	Timepoint	Strain	Medium	Clone	Cells with nuclear accumulation	Cells with even distribution	Total number of cells	% Nuclear accumulation				Timepoint	Strain	Condition	Ratio (nucleus/cytoplasm)				Timepoint	Strain	Clone	Cells with nuclear accumulation	Cells with even distribution	Total number of cells	% nuclear accumulation
	6h	CtrlGal	Gal	1	1	32	33	3.0303				48h	WT	Gal	2.46408				0	Ctrl	1	7	33	40	17.5
	6h	CtrlGal	Gal	2	12	36	48	25				48h	WT	Gal	1.78917				0	Ctrl	2	5	48	53	9.43396
	6h	CtrlGal	Gal	3	2	26	28	7.14286				48h	WT	Gal	2.69267				0	Ctrl	3	8	39	47	17.0213
	6h	CtrlGal	Gal	4	7	41	48	14.5833				48h	WT	Gal	2.5361				0	CHX	1	11	35	46	23.913
	6h	CtrlGlc	Glc	1	2	45	47	4.25532				48h	WT	Gal	2.01159				0	CHX	2	10	30	40	25
	6h	CtrlGlc	Glc	2	4	41	45	8.88889				48h	WT	Gal	1.74185				0	CHX	3	6	36	42	14.2857
	6h	CtrlGlc	Glc	3	1	50	51	1.96078				48h	WT	Gal	2.92015				45	Ctrl	1	6	92	98	6.12245
	6h	CtrlGlc	Glc	4	1	49	50	2				48h	WT	Gal	2.64426				45	Ctrl	2	13	91	104	12.5
	6h	Sui2Gal	Gal	1	3	96	99	3.0303				48h	WT	Gal	2.05752				45	Ctrl	3	14	77	91	15.3846
	6h	Sui2Gal	Gal	2	4	49	53	7.54717				48h	WT	Gal	1.63582				45	CHX	1	60	24	84	71.4286
	6h	Sui2Gal	Gal	3	6	78	84	7.14286				48h	WT	Gal	1.55444				45	CHX	2	58	23	81	71.6049
	6h	Sui2Gal	Gal	4	5	44	49	10.2041				48h	WT	Gal	2.13511				45	CHX	3	50	29	79	63.2911
	6h	Sui2Glc	Glc	1	50	28	78	64.1026				48h	WT	Gal	2.57199				90	Ctrl	1	17	84	101	16.8317
	6h	Sui2Glc	Glc	2	41	42	83	49.3976				48h	WT	Gal	2.63139				90	Ctrl	2	14	87	101	13.8614
	6h	Sui2Glc	Glc	3	70	14	84	83.3333				48h	WT	Gal	2.48199				90	Ctrl	3	13	88	101	12.8713
	6h	Sui2Glc	Glc	4	48	17	65	73.8462				48h	WT	Gal	1.88263				90	CHX	1	58	26	84	69.0476
	6h	Tif5Gal	Gal	1	14	72	86	16.2791				48h	WT	Gal	2.4338				90	CHX	2	68	20	88	77.2727
	6h	Tif5Gal	Gal	2	4	103	107	3.73832				48h	WT	Gal	2.34607				90	CHX	3	58	23	81	71.6049
	6h	Tif5Gal	Gal	3	5	86	91	5.49451				48h	WT	Gal	3.11695				135	Ctrl	1	16	94	110	14.5455
	6h	Tif5Gal	Gal	4	1	33	34	2.94118				48h	WT	Gal	2.45961				135	Ctrl	2	10	100	110	9.09091
	6h	Tif5Glc	Glc	1	54	49	103	52.4272				48h	WT	Gal	2.5484				135	Ctrl	3	12	83	95	12.6316
	6h	Tif5Glc	Glc	2	42	45	87	48.2759				48h	WT	Gal	2.12364				135	CHX	1	66	32	98	67.3469
	6h	Tif5Glc	Glc	3	43	19	62	69.3548				48h	WT	Gal	1.59272				135	CHX	2	76	16	92	82.6087
	6h	Tif5Glc	Glc	4	53	46	99	53.5354				48h	WT	Gal	1.69106				135	CHX	3	66	18	84	78.5714
												48h	WT	Gal	2.53179
												48h	WT	Gal	2.65638
												48h	WT	Gal	2.33493
												48h	WT	Gal	1.53268
												48h	WT	Gal	2.04628
												48h	WT	Gal	1.63251
												48h	WT	Gal	2.41237
												48h	WT	Gal	2.4776
												48h	WT	Gal	2.61963
												48h	WT	Gal	1.42159
												48h	WT	Gal	2.57359
												48h	WT	Gal	2.28648
												48h	WT	Gal	1.57048
												48h	WT	Gal	1.76285
												48h	WT	Gal	2.28192
												48h	WT	Gal	1.9708
												48h	WT	Gal	1.69711
												48h	WT	Gal	1.98461
												48h	WT	Gal	2.19361
												48h	WT	Gal	2.45461
												48h	WT	Gal	1.56498
												48h	WT	Gal	1.95155
												48h	WT	Gal	2.02977
												48h	WT	Gal	1.76152
												48h	WT	Gal	2.27535
												48h	WT	Gal	2.0365
												48h	WT	Gal	1.76562
												48h	WT	Gal	2.17729
												48h	WT	Gal	2.65912
												48h	WT	Gal	2.28435
												48h	WT	Gal	2.0599
												48h	WT	Gal	2.527
												48h	WT	Gal	2.42375
												48h	WT	Gal	2.46488
												48h	WT	Gal	1.81816
												48h	WT	Gal	1.70493
												48h	WT	Gluc	2.89563
												48h	WT	Gluc	1.29255
												48h	WT	Gluc	1.59614
												48h	WT	Gluc	2.30192
												48h	WT	Gluc	1.98576
												48h	WT	Gluc	2.49144
												48h	WT	Gluc	1.90704
												48h	WT	Gluc	1.81158
												48h	WT	Gluc	1.4095
												48h	WT	Gluc	1.59742
												48h	WT	Gluc	1.88196
												48h	WT	Gluc	2.48269
												48h	WT	Gluc	2.16681
												48h	WT	Gluc	2.49829
												48h	WT	Gluc	2.49227
												48h	WT	Gluc	1.59305
												48h	WT	Gluc	1.91858
												48h	WT	Gluc	1.38034
												48h	WT	Gluc	1.92214
												48h	WT	Gluc	1.646
												48h	WT	Gluc	2.00945
												48h	WT	Gluc	1.59501
												48h	WT	Gluc	2.09806
												48h	WT	Gluc	1.84743
												48h	WT	Gluc	1.62219
												48h	WT	Gluc	1.61451
												48h	WT	Gluc	1.46258
												48h	WT	Gluc	2.1335
												48h	WT	Gluc	1.56919
												48h	WT	Gluc	2.26458
												48h	WT	Gluc	2.67391
												48h	WT	Gluc	1.39383
												48h	WT	Gluc	1.2515
												48h	WT	Gluc	1.41877
												48h	WT	Gluc	1.46415
												48h	WT	Gluc	1.40023
												48h	WT	Gluc	1.96005
												48h	WT	Gluc	2.37394
												48h	WT	Gluc	1.79673
												48h	WT	Gluc	2.2276
												48h	WT	Gluc	1.55603
												48h	WT	Gluc	1.43565
												48h	WT	Gluc	1.70907
												48h	WT	Gluc	2.74212
												48h	WT	Gluc	1.67794
												48h	WT	Gluc	2.2188
												48h	WT	Gluc	2.12411
												48h	WT	Gluc	1.43433
												48h	WT	Gluc	1.74176
												48h	WT	Gluc	1.86751
												48h	WT	Gluc	1.92414
												48h	WT	Gluc	1.69599
												48h	WT	Gluc	2.06582
												48h	WT	Gluc	1.58774
												48h	WT	Gluc	1.54184
												48h	WT	Gluc	1.58548
												48h	WT	Gluc	1.72993
												48h	WT	Gluc	2.14276
												48h	WT	Gluc	1.98473
												48h	WT	Gluc	1.74222
												48h	WT	Gluc	2.66751
												48h	WT	Gluc	2.18311
												48h	WT	Gluc	1.3658
												48h	WT	Gluc	1.63428
												48h	WT	Gluc	1.83635
												48h	WT	Gluc	1.80276
												48h	WT	Gluc	2.07537
												48h	WT	Gluc	1.74056
												48h	WT	Gluc	1.20197
												48h	WT	Gluc	1.34514
												48h	WT	Gluc	1.62259
												48h	WT	Gluc	1.01579
												48h	WT	Gluc	1.62014
												48h	WT	Gluc	1.66577
												48h	WT	Gluc	0.98168
												48h	WT	Gluc	1.2309
												48h	WT	Gluc	1.59441
												48h	WT	Gluc	1.09023
												48h	WT	Gluc	1.7651
												48h	WT	Gluc	1.58957
												48h	WT	Gluc	1.41547
												48h	WT	Gluc	1.32382
												48h	WT	Gluc	1.27688
												48h	Sui2	Gal	1.86934
												48h	Sui2	Gal	1.57464
												48h	Sui2	Gal	2.39952
												48h	Sui2	Gal	1.77719
												48h	Sui2	Gal	2.19331
												48h	Sui2	Gal	2.48198
												48h	Sui2	Gal	1.53302
												48h	Sui2	Gal	2.26865
												48h	Sui2	Gal	1.93465
												48h	Sui2	Gal	2.27942
												48h	Sui2	Gal	2.44427
												48h	Sui2	Gal	1.76877
												48h	Sui2	Gal	1.96497
												48h	Sui2	Gal	1.70759
												48h	Sui2	Gal	2.1563
												48h	Sui2	Gal	1.90758
												48h	Sui2	Gal	2.23425
												48h	Sui2	Gal	2.03396
												48h	Sui2	Gal	1.50178
												48h	Sui2	Gal	2.48937
												48h	Sui2	Gal	2.28664
												48h	Sui2	Gal	3.24661
												48h	Sui2	Gal	2.01481
												48h	Sui2	Gal	1.68504
												48h	Sui2	Gal	2.12181
												48h	Sui2	Gal	1.66317
												48h	Sui2	Gal	1.96494
												48h	Sui2	Gal	2.47118
												48h	Sui2	Gal	1.79893
												48h	Sui2	Gal	2.06739
												48h	Sui2	Gal	2.69409
												48h	Sui2	Gal	1.81352
												48h	Sui2	Gal	1.80504
												48h	Sui2	Gal	2.75164
												48h	Sui2	Gal	2.53494
												48h	Sui2	Gal	1.6724
												48h	Sui2	Gal	1.8325
												48h	Sui2	Gal	1.80245
												48h	Sui2	Gal	1.5218
												48h	Sui2	Gal	1.85914
												48h	Sui2	Gal	2.23977
												48h	Sui2	Gal	1.67747
												48h	Sui2	Gal	2.32206
												48h	Sui2	Gal	2.53286
												48h	Sui2	Gal	1.73409
												48h	Sui2	Gal	2.23952
												48h	Sui2	Gal	1.85148
												48h	Sui2	Gal	1.67567
												48h	Sui2	Gal	2.06593
												48h	Sui2	Gal	1.98524
												48h	Sui2	Gal	2.51155
												48h	Sui2	Gal	1.80223
												48h	Sui2	Gal	2.63172
												48h	Sui2	Gal	1.66357
												48h	Sui2	Gal	2.44292
												48h	Sui2	Gal	2.57938
												48h	Sui2	Gal	2.16256
												48h	Sui2	Gal	2.28782
												48h	Sui2	Gal	2.35804
												48h	Sui2	Gal	3.03428
												48h	Sui2	Gal	2.62672
												48h	Sui2	Gal	2.89158
												48h	Sui2	Gal	2.42182
												48h	Sui2	Gal	2.12919
												48h	Sui2	Gal	1.83914
												48h	Sui2	Gal	2.46352
												48h	Sui2	Gal	1.72845
												48h	Sui2	Gal	1.67073
												48h	Sui2	Gal	2.17526
												48h	Sui2	Gal	2.0081
												48h	Sui2	Gal	2.98934
												48h	Sui2	Gal	1.75003
												48h	Sui2	Gal	2.50774
												48h	Sui2	Gal	3.92758
												48h	Sui2	Gal	2.02662
												48h	Sui2	Gal	1.56451
												48h	Sui2	Gal	1.40887
												48h	Sui2	Gluc	2.15172
												48h	Sui2	Gluc	2.11201
												48h	Sui2	Gluc	2.43733
												48h	Sui2	Gluc	2.90665
												48h	Sui2	Gluc	2.02452
												48h	Sui2	Gluc	2.42429
												48h	Sui2	Gluc	2.65458
												48h	Sui2	Gluc	2.65474
												48h	Sui2	Gluc	1.87191
												48h	Sui2	Gluc	1.69073
												48h	Sui2	Gluc	2.09435
												48h	Sui2	Gluc	1.25968
												48h	Sui2	Gluc	2.19779
												48h	Sui2	Gluc	2.09245
												48h	Sui2	Gluc	1.60371
												48h	Sui2	Gluc	2.17352
												48h	Sui2	Gluc	2.45863
												48h	Sui2	Gluc	1.92084
												48h	Sui2	Gluc	1.63671
												48h	Sui2	Gluc	2.34243
												48h	Sui2	Gluc	2.0956
												48h	Sui2	Gluc	1.93721
												48h	Sui2	Gluc	1.96655
												48h	Sui2	Gluc	3.16608
												48h	Sui2	Gluc	2.03858
												48h	Sui2	Gluc	1.86975
												48h	Sui2	Gluc	2.08147
												48h	Sui2	Gluc	1.87766
												48h	Sui2	Gluc	2.959
												48h	Sui2	Gluc	1.81371
												48h	Sui2	Gluc	2.17593
												48h	Sui2	Gluc	2.5262
												48h	Sui2	Gluc	2.92318
												48h	Sui2	Gluc	2.02749
												48h	Sui2	Gluc	2.70335
												48h	Sui2	Gluc	1.7612
												48h	Sui2	Gluc	2.73267
												48h	Sui2	Gluc	1.34969
												48h	Sui2	Gluc	1.49844
												48h	Sui2	Gluc	2.18375
												48h	Sui2	Gluc	2.0693
												48h	Sui2	Gluc	2.63906
												48h	Sui2	Gluc	1.46935
												48h	Sui2	Gluc	2.34478
												48h	Sui2	Gluc	2.76624
												48h	Sui2	Gluc	1.89109
												48h	Sui2	Gluc	2.46286
												48h	Sui2	Gluc	1.62086
												48h	Sui2	Gluc	2.66442
												48h	Sui2	Gluc	1.49928
												48h	Sui2	Gluc	2.15134
												48h	Sui2	Gluc	1.8103
												48h	Sui2	Gluc	2.07749
												48h	Sui2	Gluc	2.66901
												48h	Sui2	Gluc	2.20201
												48h	Sui2	Gluc	1.9626
												48h	Sui2	Gluc	1.22307
												48h	Sui2	Gluc	2.39869
												48h	Sui2	Gluc	2.71758
												48h	Sui2	Gluc	2.80011
												48h	Sui2	Gluc	2.19394
												48h	Sui2	Gluc	2.22492
												48h	Sui2	Gluc	1.85894
												48h	Sui2	Gluc	2.7819
												48h	Sui2	Gluc	2.7953
												48h	Sui2	Gluc	1.74119
												48h	Sui2	Gluc	1.75235
												48h	Sui2	Gluc	2.14138
												48h	Sui2	Gluc	2.13943
												48h	Sui2	Gluc	2.15694
												48h	Sui2	Gluc	2.16189
												48h	Sui2	Gluc	2.1598
												48h	Sui2	Gluc	2.86396
												48h	Sui2	Gluc	2.25497
												48h	Sui2	Gluc	2.14343
												48h	Sui2	Gluc	1.60191
												48h	Sui2	Gluc	1.98738
												48h	Sui2	Gluc	1.6003
												48h	Tif5	Gal	2.31269
												48h	Tif5	Gal	2.12259
												48h	Tif5	Gal	2.09617
												48h	Tif5	Gal	1.78954
												48h	Tif5	Gal	1.58454
												48h	Tif5	Gal	1.55227
												48h	Tif5	Gal	1.65053
												48h	Tif5	Gal	1.93279
												48h	Tif5	Gal	1.62339
												48h	Tif5	Gal	2.4719
												48h	Tif5	Gal	2.1913
												48h	Tif5	Gal	2.31927
												48h	Tif5	Gal	2.07211
												48h	Tif5	Gal	1.8586
												48h	Tif5	Gal	2.27392
												48h	Tif5	Gal	1.64996
												48h	Tif5	Gal	2.11839
												48h	Tif5	Gal	1.64323
												48h	Tif5	Gal	1.78327
												48h	Tif5	Gal	1.67745
												48h	Tif5	Gal	2.4573
												48h	Tif5	Gal	2.28005
												48h	Tif5	Gal	2.09043
												48h	Tif5	Gal	1.62394
												48h	Tif5	Gal	1.53143
												48h	Tif5	Gal	2.23734
												48h	Tif5	Gal	1.94093
												48h	Tif5	Gal	1.80725
												48h	Tif5	Gal	1.93482
												48h	Tif5	Gal	1.90702
												48h	Tif5	Gal	1.40607
												48h	Tif5	Gal	2.29899
												48h	Tif5	Gal	2.82482
												48h	Tif5	Gal	2.22879
												48h	Tif5	Gal	2.05208
												48h	Tif5	Gal	2.11819
												48h	Tif5	Gal	2.70321
												48h	Tif5	Gal	2.08161
												48h	Tif5	Gal	1.69862
												48h	Tif5	Gal	1.70585
												48h	Tif5	Gal	1.92995
												48h	Tif5	Gal	1.76747
												48h	Tif5	Gal	1.49278
												48h	Tif5	Gal	2.26151
												48h	Tif5	Gal	1.54982
												48h	Tif5	Gluc	1.74677
												48h	Tif5	Gluc	1.75172
												48h	Tif5	Gluc	1.97218
												48h	Tif5	Gluc	1.44875
												48h	Tif5	Gluc	1.51659
												48h	Tif5	Gluc	1.78848
												48h	Tif5	Gluc	2.05151
												48h	Tif5	Gluc	3.05469
												48h	Tif5	Gluc	1.41675
												48h	Tif5	Gluc	1.99548
												48h	Tif5	Gluc	2.48351
												48h	Tif5	Gluc	2.29833
												48h	Tif5	Gluc	1.35703
												48h	Tif5	Gluc	1.98709
												48h	Tif5	Gluc	2.20272
												48h	Tif5	Gluc	2.11084
												48h	Tif5	Gluc	2.57488
												48h	Tif5	Gluc	2.08424
												48h	Tif5	Gluc	2.0682
												48h	Tif5	Gluc	1.78251
												48h	Tif5	Gluc	2.15543
												48h	Tif5	Gluc	2.74023
												48h	Tif5	Gluc	2.55508
												48h	Tif5	Gluc	2.30869
												48h	Tif5	Gluc	2.15182
												48h	Tif5	Gluc	2.00176
												48h	Tif5	Gluc	1.86184
												48h	Tif5	Gluc	1.72893
												48h	Tif5	Gluc	1.9092
												48h	Tif5	Gluc	1.75263
												48h	Tif5	Gluc	1.65493
												48h	Tif5	Gluc	1.66097
												48h	Tif5	Gluc	1.71593
												48h	Tif5	Gluc	1.83357
												48h	Tif5	Gluc	1.78537
												48h	Tif5	Gluc	2.53894
												48h	Tif5	Gluc	1.58751
												48h	Tif5	Gluc	2.11191
												48h	Tif5	Gluc	1.48341
												48h	Tif5	Gluc	1.55311
												48h	Tif5	Gluc	2.48415
												48h	Tif5	Gluc	2.60821
												48h	Tif5	Gluc	2.27153
												48h	Tif5	Gluc	3.05104
												48h	Tif5	Gluc	1.56206
												48h	Tif5	Gluc	1.85497
												48h	Tif5	Gluc	2.83025
												48h	Tif5	Gluc	1.99762
												48h	Tif5	Gluc	1.77437
												48h	Tif5	Gluc	2.41408
												48h	Tif5	Gluc	2.49331
												48h	Tif5	Gluc	2.28932
												48h	Tif5	Gluc	3.47457
												48h	Tif5	Gluc	1.9847
												48h	Tif5	Gluc	3.05287
												48h	Tif5	Gluc	2.82187
												48h	Tif5	Gluc	1.96935
												48h	Tif5	Gluc	2.62266
												48h	Tif5	Gluc	2.07491
												48h	Tif5	Gluc	2.39241
												48h	Tif5	Gluc	2.88084
												48h	Tif5	Gluc	2.72329
												48h	Tif5	Gluc	3.22885
												48h	Tif5	Gluc	1.6512
												48h	Tif5	Gluc	2.03598
												48h	Tif5	Gluc	2.41157
												48h	Tif5	Gluc	2.70175
												48h	Tif5	Gluc	2.68349
												48h	Tif5	Gluc	1.75107
												48h	Tif5	Gluc	2.15215
												48h	Tif5	Gluc	3.12589
												48h	Tif5	Gluc	2.4666
												48h	Tif5	Gluc	2.96033
												48h	Tif5	Gluc	2.06123
												48h	Tif5	Gluc	2.35777
												48h	Tif5	Gluc	3.29535
												48h	Tif5	Gluc	3.06013
												48h	Tif5	Gluc	1.89337
												48h	Tif5	Gluc	1.801
												48h	Tif5	Gluc	3.00887
												48h	Tif5	Gluc	1.89814
												48h	Tif5	Gluc	1.9973
												48h	Tif5	Gluc	1.85325
												48h	Tif5	Gluc	1.73927
												48h	Tif5	Gluc	2.19617

## Sheet: Fig7
Fig. 7b						Fig. 7d									Fig. 7e									Fig. 7f												Fig. 7j
	Timepoint	Sample	Labelling density				Time	Timepoint	Strain	Clone	Value	Bioluminescence (fold)				Time	Timepoint	Strain	Clone	Value	Bioluminescence (fold)																Timepoint	Strain	Micrograph name	Ratio (nucleus/cytoplasm)
	8h	Nuclear_EDC	0				8h	-15	Hsp104	1	253979	1				48h	-15	Hsp104	1	107791	1				red = used for visualization in publication												72h	Ctrl	k1.czi_channel3.tif_Results	4.87063
	8h	Nuclear_EDC	0				8h	-15	Hsp104	2	180171	1				48h	-15	Hsp104	2	83025	1																72h	Ctrl	k1.czi_channel3.tif_Results	5.58633
	8h	Nuclear_EDC	0				8h	-15	Hsp104	3	319005	1				48h	-15	Hsp104	3	135696	1																72h	Ctrl	k1.czi_channel3.tif_Results	2.42208
	8h	Nuclear_EDC	0				8h	-15	Hsp104	4	198723	1				48h	-15	Hsp104	4	123125	1																72h	Ctrl	k1.czi_channel3.tif_Results	2.93235
	8h	Nuclear_EDC	0				8h	-15	Hsp104*	1	230705	1				48h	-15	Hsp104*	1	32083	1																72h	Ctrl	k1.czi_channel3.tif_Results	3.84911
	8h	Nuclear_EDC	0				8h	-15	Hsp104*	2	183148	1				48h	-15	Hsp104*	2	22083	1																72h	Ctrl	k1.czi_channel3.tif_Results	3.56198
	8h	Nuclear_EDC	0				8h	-15	Hsp104*	3	147948	1				48h	-15	Hsp104*	3	31572	1																72h	Ctrl	k1.czi_channel3.tif_Results	2.8944
	8h	Nuclear_EDC	0				8h	-15	Hsp104*	4	157980	1				48h	-15	Hsp104*	4	34525	1																72h	Ctrl	k1.czi_channel3.tif_Results	2.73676
	8h	Nuclear_EDC	0				8h	-15	hsp104∆	1	420611	1				48h	-15	hsp104∆	1	252992	1																72h	Ctrl	k1.czi_channel3.tif_Results	2.93918
	8h	Nuclear_EDC	0				8h	-15	hsp104∆	2	272733	1				48h	-15	hsp104∆	2	182518	1																72h	Ctrl	k1.czi_channel3.tif_Results	1.66761
	8h	Nuclear_EDC	0				8h	-15	hsp104∆	3	366319	1				48h	-15	hsp104∆	3	240945	1																72h	Ctrl	k1.czi_channel3.tif_Results	3.30666
	8h	Nuclear_EDC	0				8h	-15	hsp104∆	4	513224	1				48h	-15	hsp104∆	4	405883	1																72h	Ctrl	k1.czi_channel3.tif_Results	3.17642
	8h	Nuclear_EDC	0				8h	0	Hsp104	1	40362	0.158919				48h	0	Hsp104	1	8717	0.0808695																72h	Ctrl	k1.czi_channel3.tif_Results	3.34115
	8h	Nuclear_EDC	0				8h	0	Hsp104	2	19791	0.109846				48h	0	Hsp104	2	6383	0.0768805																72h	Ctrl	k1.czi_channel3.tif_Results	3.36107
	8h	Nuclear_EDC	0				8h	0	Hsp104	3	67814	0.21258				48h	0	Hsp104	3	6789	0.050031																72h	Ctrl	k1.czi_channel3.tif_Results	3.48103
	8h	Nuclear_EDC	0				8h	0	Hsp104	4	39372	0.198125				48h	0	Hsp104	4	4624	0.0375553																72h	Ctrl	k1.czi_channel3.tif_Results	3.21981
	8h	Nuclear_EDC	0				8h	0	Hsp104*	1	25890	0.112221				48h	0	Hsp104*	1	2987	0.0931023																72h	Ctrl	k1.czi_channel3.tif_Results	4.21655
	8h	Nuclear_EDC	0				8h	0	Hsp104*	2	24685	0.134782				48h	0	Hsp104*	2	2197	0.0994883																72h	Ctrl	k1.czi_channel3.tif_Results	2.98392
	8h	Nuclear_EDC	0				8h	0	Hsp104*	3	20120	0.135994				48h	0	Hsp104*	3	3804	0.120487																72h	Ctrl	k1.czi_channel3.tif_Results	2.82637
	8h	Nuclear_EDC	0				8h	0	Hsp104*	4	18876	0.119483				48h	0	Hsp104*	4	4194	0.121477																72h	Ctrl	k1.czi_channel3.tif_Results	2.05114
	8h	Nuclear_EDC	0				8h	0	hsp104∆	1	42958	0.102132				48h	0	hsp104∆	1	10248	0.0405072																72h	Ctrl	k1.czi_channel3.tif_Results	2.751
	8h	Nuclear_EDC	0				8h	0	hsp104∆	2	23110	0.0847349				48h	0	hsp104∆	2	6335	0.0347089																72h	Ctrl	k1.czi_channel3.tif_Results	2.1041
	8h	Nuclear_EDC	0				8h	0	hsp104∆	3	46142	0.125961				48h	0	hsp104∆	3	10594	0.0439685																72h	Ctrl	k1.czi_channel3.tif_Results	1.47586
	8h	Nuclear_EDC	0				8h	0	hsp104∆	4	48345	0.0941986				48h	0	hsp104∆	4	13687	0.0337215																72h	Ctrl	k1.czi_channel3.tif_Results	1.3432
	8h	Nuclear_EDC	0				8h	30	Hsp104	1	86889	0.342111				48h	30	Hsp104	1	73628	0.683063																72h	Ctrl	k1.czi_channel3.tif_Results	2.91249
	8h	Nuclear_EDC	0				8h	30	Hsp104	2	47448	0.26335				48h	30	Hsp104	2	38888	0.468389																72h	Ctrl	k1.czi_channel3.tif_Results	2.02065
	8h	Nuclear_EDC	0				8h	30	Hsp104	3	193856	0.60769				48h	30	Hsp104	3	106589	0.785498																72h	Ctrl	k1.czi_channel3.tif_Results	1.57502
	8h	Nuclear_EDC	0				8h	30	Hsp104	4	113928	0.573301				48h	30	Hsp104	4	97339	0.790571																72h	Ctrl	k1.czi_channel3.tif_Results	1.39061
	8h	Nuclear_EDC	0				8h	30	Hsp104*	1	110817	0.480341				48h	30	Hsp104*	1	25421	0.792351																72h	Ctrl	k1.czi_channel3.tif_Results	1.06748
	8h	Nuclear_EDC	0				8h	30	Hsp104*	2	106354	0.5807				48h	30	Hsp104*	2	14915	0.675406																72h	Ctrl	k2.czi_channel3.tif_Results	3.94095
	8h	Nuclear_EDC	0				8h	30	Hsp104*	3	79523	0.537506				48h	30	Hsp104*	3	27423	0.868586																72h	Ctrl	k2.czi_channel3.tif_Results	3.9209
	8h	Nuclear_EDC	0				8h	30	Hsp104*	4	84218	0.533093				48h	30	Hsp104*	4	29437	0.852629																72h	Ctrl	k2.czi_channel3.tif_Results	3.00516
	8h	Nuclear_EDC	0				8h	30	hsp104∆	1	82605	0.196393				48h	30	hsp104∆	1	96400	0.38104																72h	Ctrl	k2.czi_channel3.tif_Results	3.42123
	8h	Nuclear_EDC	0				8h	30	hsp104∆	2	47879	0.175553				48h	30	hsp104∆	2	49399	0.270653																72h	Ctrl	k2.czi_channel3.tif_Results	3.31448
	8h	Nuclear_EDC	0				8h	30	hsp104∆	3	82220	0.224449				48h	30	hsp104∆	3	88767	0.368412																72h	Ctrl	k2.czi_channel3.tif_Results	2.38524
	8h	Nuclear_EDC	0				8h	30	hsp104∆	4	96785	0.188582				48h	30	hsp104∆	4	118803	0.292703																72h	Ctrl	k2.czi_channel3.tif_Results	1.93598
	8h	Nuclear_EDC	0				8h	60	Hsp104	1	122302	0.481544				48h	60	Hsp104	1	194041	1.80016																72h	Ctrl	k2.czi_channel3.tif_Results	3.43973
	8h	Nuclear_EDC	0				8h	60	Hsp104	2	64128	0.355929				48h	60	Hsp104	2	112664	1.35699																72h	Ctrl	k2.czi_channel3.tif_Results	1.94216
	8h	Nuclear_EDC	0				8h	60	Hsp104	3	264949	0.830548				48h	60	Hsp104	3	210038	1.54786																72h	Ctrl	k2.czi_channel3.tif_Results	2.21549
	8h	Nuclear_EDC	0				8h	60	Hsp104	4	154615	0.778043				48h	60	Hsp104	4	196482	1.59579																72h	Ctrl	k2.czi_channel3.tif_Results	2.83216
	8h	Nuclear_EDC	0				8h	60	Hsp104*	1	152154	0.659518				48h	60	Hsp104*	1	38290	1.19347																72h	Ctrl	k2.czi_channel3.tif_Results	2.16231
	8h	Nuclear_EDC	0				8h	60	Hsp104*	2	140926	0.769465				48h	60	Hsp104*	2	24400	1.10492																72h	Ctrl	k2.czi_channel3.tif_Results	2.99752
	8h	Nuclear_EDC	0				8h	60	Hsp104*	3	110559	0.747283				48h	60	Hsp104*	3	39303	1.24487																72h	Ctrl	k2.czi_channel3.tif_Results	3.06799
	8h	Nuclear_EDC	0				8h	60	Hsp104*	4	117893	0.746253				48h	60	Hsp104*	4	44593	1.29161																72h	Ctrl	k2.czi_channel3.tif_Results	1.89194
	8h	Nuclear_EDC	0				8h	60	hsp104∆	1	114460	0.272128				48h	60	hsp104∆	1	244032	0.964584																72h	Ctrl	k2.czi_channel3.tif_Results	1.65795
	8h	Nuclear_EDC	0				8h	60	hsp104∆	2	63516	0.232887				48h	60	hsp104∆	2	136796	0.749493																72h	Ctrl	k2.czi_channel3.tif_Results	3.42339
	8h	Nuclear_EDC	0				8h	60	hsp104∆	3	109165	0.298005				48h	60	hsp104∆	3	221977	0.921277																72h	Ctrl	k2.czi_channel3.tif_Results	3.38727
	8h	Nuclear_EDC	0				8h	60	hsp104∆	4	124603	0.242785				48h	60	hsp104∆	4	295525	0.728104																72h	Ctrl	k2.czi_channel3.tif_Results	1.93892
	8h	Nuclear_EDC	0				8h	90	Hsp104	1	158526	0.62417				48h	90	Hsp104	1	310707	2.88249																72h	Ctrl	k2.czi_channel3.tif_Results	2.45316
	8h	Nuclear_EDC	0				8h	90	Hsp104	2	89493	0.496711				48h	90	Hsp104	2	184942	2.22755																72h	Ctrl	k2.czi_channel3.tif_Results	3.41547
	8h	Nuclear_EDC	0				8h	90	Hsp104	3	335366	1.05129				48h	90	Hsp104	3	280738	2.06887																72h	Ctrl	k2.czi_channel3.tif_Results	2.99142
	8h	Nuclear_EDC	0				8h	90	Hsp104	4	204473	1.02893				48h	90	Hsp104	4	281557	2.28676																72h	Ctrl	k2.czi_channel3.tif_Results	1.82988
	8h	Nuclear_EDC	0				8h	90	Hsp104*	1	204927	0.888264				48h	90	Hsp104*	1	44136	1.37568																72h	Ctrl	k2.czi_channel3.tif_Results	1.83338
	8h	Nuclear_EDC	0				8h	90	Hsp104*	2	184776	1.00889				48h	90	Hsp104*	2	29318	1.32763																72h	Ctrl	k2.czi_channel3.tif_Results	1.64552
	8h	Nuclear_EDC	0				8h	90	Hsp104*	3	147052	0.993944				48h	90	Hsp104*	3	45351	1.43643																72h	Ctrl	k2.czi_channel3.tif_Results	3.15345
	8h	Nuclear_EDC	0				8h	90	Hsp104*	4	161104	1.01977				48h	90	Hsp104*	4	51506	1.49185																72h	Ctrl	k2.czi_channel3.tif_Results	3.42807
	8h	Nuclear_EDC	0				8h	90	hsp104∆	1	148842	0.353871				48h	90	hsp104∆	1	358117	1.41553																72h	Ctrl	k3.czi_channel3.tif_Results	2.97427
	8h	Nuclear_EDC	0				8h	90	hsp104∆	2	88492	0.324464				48h	90	hsp104∆	2	242314	1.32762																72h	Ctrl	k3.czi_channel3.tif_Results	2.05476
	8h	Nuclear_EDC	0				8h	90	hsp104∆	3	143348	0.39132				48h	90	hsp104∆	3	351043	1.45694																72h	Ctrl	k3.czi_channel3.tif_Results	1.88472
	8h	Nuclear_EDC	0				8h	90	hsp104∆	4	168942	0.329178				48h	90	hsp104∆	4	458154	1.12878																72h	Ctrl	k3.czi_channel3.tif_Results	2.97214
	8h	Nuclear_EDC	0																																		72h	Ctrl	k3.czi_channel3.tif_Results	3.29097
	8h	Nuclear_EDC	0																																		72h	Ctrl	k3.czi_channel3.tif_Results	2.73504
	8h	Nuclear_EDC	0																																		72h	Ctrl	k3.czi_channel3.tif_Results	2.55624
	8h	Nuclear_EDC	0																																		72h	Ctrl	k3.czi_channel3.tif_Results	2.73726
	8h	Nuclear_EDC	0																																		72h	Ctrl	k3.czi_channel3.tif_Results	2.95575
	8h	Nuclear_EDC	0																																		72h	Ctrl	k3.czi_channel3.tif_Results	1.97974
	8h	Nuclear_EDC	0																																		72h	Ctrl	k3.czi_channel3.tif_Results	3.90475
	8h	Nuclear_EDC	0																																		72h	Ctrl	k3.czi_channel3.tif_Results	4.58083
	8h	Nuclear_EDC	0																																		72h	Ctrl	k3.czi_channel3.tif_Results	2.31092
	8h	Nuclear_EDC	0																																		72h	Ctrl	k3.czi_channel3.tif_Results	3.87479
	8h	Nuclear_EDC	0																																		72h	Ctrl	k3.czi_channel3.tif_Results	2.70647
	8h	Nuclear_EDC	0																																		72h	Ctrl	k3.czi_channel3.tif_Results	1.50014
	8h	Nuclear_EDC	0																																		72h	Ctrl	k3.czi_channel3.tif_Results	2.58893
	8h	Nuclear_EDC	0																																		72h	Ctrl	k3.czi_channel3.tif_Results	2.69328
	8h	Nuclear_EDC	0																																		72h	Ctrl	k3.czi_channel3.tif_Results	2.78947
	8h	Nuclear_EDC	0																																		72h	Ctrl	k3.czi_channel3.tif_Results	2.54383
	8h	Nuclear_EDC	0																																		72h	Ctrl	k3.czi_channel3.tif_Results	2.06728
	8h	Nuclear_EDC	0																																		72h	Ctrl	k3.czi_channel3.tif_Results	3.16908
	8h	Nuclear_EDC	0																																		72h	Ctrl	k3.czi_channel3.tif_Results	1.87225
	8h	Nuclear_EDC	0																																		72h	Ctrl	k3.czi_channel3.tif_Results	1.43753
	8h	Nuclear_EDC	0																																		72h	Ctrl	k3.czi_channel3.tif_Results	1.94278
	8h	Nuclear_EDC	0																																		72h	Ctrl	k11.czi_channel3.tif_Results	3.12594
	8h	Nuclear_EDC	0																																		72h	Ctrl	k11.czi_channel3.tif_Results	3.75007
	8h	Nuclear_EDC	0																																		72h	Ctrl	k11.czi_channel3.tif_Results	3.27415
	8h	Nuclear_EDC	0																																		72h	Ctrl	k11.czi_channel3.tif_Results	3.23
	8h	Nuclear_EDC	0																																		72h	Ctrl	k11.czi_channel3.tif_Results	2.81117
	8h	Nuclear_EDC	0																																		72h	Ctrl	k11.czi_channel3.tif_Results	3.20075
	8h	Nuclear_EDC	0																																		72h	Ctrl	k11.czi_channel3.tif_Results	3.05497
	8h	Nuclear_EDC	0																																		72h	Ctrl	k11.czi_channel3.tif_Results	3.05518
	8h	Nuclear_EDC	0																																		72h	Ctrl	k11.czi_channel3.tif_Results	3.89625
	8h	Nuclear_EDC	0																																		72h	Ctrl	k11.czi_channel3.tif_Results	3.03226
	8h	Nuclear_EDC	0																																		72h	Ctrl	k11.czi_channel3.tif_Results	3.76286
	8h	Nuclear_EDC	0																																		72h	Ctrl	k11.czi_channel3.tif_Results	3.985
	8h	Nuclear_EDC	0																																		72h	Ctrl	k11.czi_channel3.tif_Results	2.96736
	8h	Nuclear_EDC	0																																		72h	Ctrl	k11.czi_channel3.tif_Results	2.45578
	8h	Nuclear_EDC	0																																		72h	Ctrl	k11.czi_channel3.tif_Results	1.5966
	8h	Nuclear_EDC	0																																		72h	Ctrl	k11.czi_channel3.tif_Results	2.4228
	8h	Nuclear_EDC	0																																		72h	Ctrl	k11.czi_channel3.tif_Results	2.06534
	8h	Nuclear_EDC	0																																		72h	Ctrl	k11.czi_channel3.tif_Results	3.87961
	8h	Nuclear_EDC	0																																		72h	Ctrl	k11.czi_channel3.tif_Results	3.13705
	8h	Nucleoplasm	0																																		72h	Ctrl	k11.czi_channel3.tif_Results	2.31625
	8h	Nucleoplasm	0.837598																																		72h	Ctrl	k11.czi_channel3.tif_Results	2.92939
	8h	Nucleoplasm	0																																		72h	Ctrl	k11.czi_channel3.tif_Results	2.14137
	8h	Nucleoplasm	0.371088																																		72h	Ctrl	k11.czi_channel3.tif_Results	1.62054
	8h	Nucleoplasm	2.08258																																		72h	Ctrl	k11.czi_channel3.tif_Results	1.80135
	8h	Nucleoplasm	0																																		72h	Ctrl	k11.czi_channel3.tif_Results	1.73581
	8h	Nucleoplasm	1.45382																																		72h	Ctrl	k11.czi_channel3.tif_Results	1.61456
	8h	Nucleoplasm	1.16006																																		72h	Ctrl	k11.czi_channel3.tif_Results	1.25341
	8h	Nucleoplasm	0																																		72h	Ctrl	k11.czi_channel3.tif_Results	1.53064
	8h	Nucleoplasm	1.17076																																		72h	Ctrl	k11.czi_channel3.tif_Results	1.75343
	8h	Nucleoplasm	0																																		72h	Ctrl	k11.czi_channel3.tif_Results	1.84888
	8h	Nucleoplasm	1.18487																																		72h	Ctrl	k11.czi_channel3.tif_Results	1.35273
	8h	Nucleoplasm	0																																		72h	Ctrl	k21.czi_channel3.tif_Results	3.39822
	8h	Nucleoplasm	1.56518																																		72h	Ctrl	k21.czi_channel3.tif_Results	2.71514
	8h	Nucleoplasm	0.659874																																		72h	Ctrl	k21.czi_channel3.tif_Results	2.78197
	8h	Nucleoplasm	0																																		72h	Ctrl	k21.czi_channel3.tif_Results	2.35305
	8h	Nucleoplasm	0																																		72h	Ctrl	k21.czi_channel3.tif_Results	3.55183
	8h	Nucleoplasm	0.583414																																		72h	Ctrl	k21.czi_channel3.tif_Results	3.01472
	8h	Nucleoplasm	1.30176																																		72h	Ctrl	k21.czi_channel3.tif_Results	1.96288
	8h	Nucleoplasm	0.491983																																		72h	Ctrl	k21.czi_channel3.tif_Results	2.911
	8h	Nucleoplasm	0																																		72h	Ctrl	k21.czi_channel3.tif_Results	2.24084
	8h	Nucleoplasm	2.08675																																		72h	Ctrl	k21.czi_channel3.tif_Results	2.78496
	8h	Nucleoplasm	0																																		72h	Ctrl	k21.czi_channel3.tif_Results	3.16578
	8h	Nucleoplasm	2.19896																																		72h	Ctrl	k21.czi_channel3.tif_Results	2.79569
	8h	Nucleoplasm	0																																		72h	Ctrl	k21.czi_channel3.tif_Results	2.44898
	8h	Nucleoplasm	1.00131																																		72h	Ctrl	k21.czi_channel3.tif_Results	2.375
	8h	Nucleoplasm	0.333116																																		72h	Ctrl	k21.czi_channel3.tif_Results	2.8568
	8h	Nucleoplasm	0.657																																		72h	Ctrl	k21.czi_channel3.tif_Results	1.75898
	8h	Nucleoplasm	0.440209																																		72h	Ctrl	k21.czi_channel3.tif_Results	2.12911
	8h	Nucleoplasm	1.14186																																		72h	Ctrl	k21.czi_channel3.tif_Results	4.97818
	8h	Nucleoplasm	0																																		72h	Ctrl	k21.czi_channel3.tif_Results	1.66573
	8h	Nucleoplasm	7.28161																																		72h	Ctrl	k21.czi_channel3.tif_Results	2.0164
	8h	Nucleoplasm	1.01943																																		72h	Ctrl	k21.czi_channel3.tif_Results	1.78946
	8h	Nucleoplasm	0																																		72h	Ctrl	k21.czi_channel3.tif_Results	1.6708
	8h	Nucleoplasm	0																																		72h	Ctrl	k21.czi_channel3.tif_Results	1.73814
	8h	Nucleoplasm	0																																		72h	Ctrl	k21.czi_channel3.tif_Results	1.39418
	8h	Nucleoplasm	0																																		72h	Ctrl	k21.czi_channel3.tif_Results	1.64752
	8h	Nucleoplasm	0																																		72h	Ctrl	k21.czi_channel3.tif_Results	1.76892
	8h	Nucleoplasm	0.395892																																		72h	Ctrl	k21.czi_channel3.tif_Results	1.88233
	8h	Nucleoplasm	0.303126																																		72h	Ctrl	k21.czi_channel3.tif_Results	1.92475
	8h	Nucleoplasm	0																																		72h	Ctrl	k31.czi_channel3.tif_Results	3.11372
	8h	Nucleoplasm	0																																		72h	Ctrl	k31.czi_channel3.tif_Results	2.17355
	8h	Nucleoplasm	0																																		72h	Ctrl	k31.czi_channel3.tif_Results	2.14967
	8h	Nucleoplasm	0.829504																																		72h	Ctrl	k31.czi_channel3.tif_Results	2.1194
	8h	Nucleoplasm	0.50226																																		72h	Ctrl	k31.czi_channel3.tif_Results	1.79798
	8h	Nucleoplasm	0.742826																																		72h	Ctrl	k31.czi_channel3.tif_Results	2.665
	8h	Nucleoplasm	0																																		72h	Ctrl	k31.czi_channel3.tif_Results	3.44078
	8h	Nucleoplasm	1.49195																																		72h	Ctrl	k31.czi_channel3.tif_Results	3.98368
	8h	Nucleoplasm	1.09578																																		72h	Ctrl	k31.czi_channel3.tif_Results	2.34811
	8h	Nucleoplasm	0.445012																																		72h	Ctrl	k31.czi_channel3.tif_Results	2.73625
	8h	Nucleoplasm	1.41452																																		72h	Ctrl	k31.czi_channel3.tif_Results	2.71864
	8h	Nucleoplasm	0.619157																																		72h	Ctrl	k31.czi_channel3.tif_Results	1.39813
	8h	Nucleoplasm	0																																		72h	Ctrl	k31.czi_channel3.tif_Results	3.1457
	8h	Nucleoplasm	0.417659																																		72h	Ctrl	k31.czi_channel3.tif_Results	1.4835
	8h	Nucleoplasm	1.78443																																		72h	Ctrl	k31.czi_channel3.tif_Results	2.97831
	8h	Nucleoplasm	0																																		72h	Ctrl	k31.czi_channel3.tif_Results	2.38908
	8h	Nucleoplasm	0.534385																																		72h	Ctrl	k31.czi_channel3.tif_Results	1.57224
	8h	Nucleoplasm	0.5548																																		72h	KO	doa_ubc_3.czi_channel3.tif_Results	3.34749
	8h	Nucleoplasm	0																																		72h	KO	doa_ubc_3.czi_channel3.tif_Results	3.95875
	8h	Nucleoplasm	0																																		72h	KO	doa_ubc_3.czi_channel3.tif_Results	3.8528
	8h	Nucleoplasm	0.575629																																		72h	KO	doa_ubc_3.czi_channel3.tif_Results	4.02164
	8h	Nucleoplasm	0.534442																																		72h	KO	doa_ubc_3.czi_channel3.tif_Results	2.94873
	8h	Nucleoplasm	0																																		72h	KO	doa_ubc_3.czi_channel3.tif_Results	3.80801
	8h	Nucleoplasm	0.679472																																		72h	KO	doa_ubc_3.czi_channel3.tif_Results	5.35094
	8h	Nucleoplasm	0																																		72h	KO	doa_ubc_3.czi_channel3.tif_Results	2.03879
	8h	Nucleoplasm	0																																		72h	KO	doa_ubc_3.czi_channel3.tif_Results	3.10688
	8h	Nucleoplasm	0																																		72h	KO	doa_ubc_3.czi_channel3.tif_Results	4.2077
	8h	Nucleoplasm	0.559472																																		72h	KO	doa_ubc_3.czi_channel3.tif_Results	3.73357
	8h	Nucleoplasm	1.91932																																		72h	KO	doa_ubc_3.czi_channel3.tif_Results	3.5072
	8h	Nucleoplasm	0.549173																																		72h	KO	doa_ubc_3.czi_channel3.tif_Results	2.0636
	8h	Nucleoplasm	2.79129																																		72h	KO	doa_ubc_3.czi_channel3.tif_Results	2.95171
	8h	Nucleoplasm	0																																		72h	KO	doa_ubc_3.czi_channel3.tif_Results	4.67326
	8h	Nucleoplasm	0																																		72h	KO	doa_ubc_3.czi_channel3.tif_Results	5.78494
	8h	Nucleoplasm	0																																		72h	KO	doa_ubc_3.czi_channel3.tif_Results	2.20773
	8h	Nucleoplasm	0																																		72h	KO	doa_ubc_3.czi_channel3.tif_Results	2.9738
	8h	Nucleoplasm	0																																		72h	KO	doa_ubc_3.czi_channel3.tif_Results	2.17125
	8h	Nucleoplasm	0																																		72h	KO	doa_ubc_3.czi_channel3.tif_Results	4.12314
	8h	Nucleoplasm	0																																		72h	KO	doa_ubc_3.czi_channel3.tif_Results	2.71424
	8h	Nucleoplasm	0																																		72h	KO	doa_ubc_3.czi_channel3.tif_Results	3.84829
	8h	Nucleoplasm	0																																		72h	KO	doa_ubc_3.czi_channel3.tif_Results	2.69285
	8h	Nucleoplasm	0																																		72h	KO	doa_ubc_3.czi_channel3.tif_Results	3.5268
	8h	Nucleoplasm	0																																		72h	KO	doa_ubc_3.czi_channel3.tif_Results	4.03415
	8h	Nucleoplasm	0																																		72h	KO	doa_ubc_3.czi_channel3.tif_Results	2.22825
	8h	Nucleoplasm	0																																		72h	KO	doa_ubc_21.czi_channel3.tif_Results	2.03591
	8h	Nucleoplasm	0																																		72h	KO	doa_ubc_21.czi_channel3.tif_Results	3.21904
	8h	Nucleoplasm	0																																		72h	KO	doa_ubc_21.czi_channel3.tif_Results	2.49161
	8h	Nucleoplasm	0																																		72h	KO	doa_ubc_21.czi_channel3.tif_Results	3.04715
	8h	Nucleoplasm	0																																		72h	KO	doa_ubc_21.czi_channel3.tif_Results	2.96397
	8h	Nucleoplasm	0																																		72h	KO	doa_ubc_21.czi_channel3.tif_Results	2.62478
	8h	Nucleoplasm	0																																		72h	KO	doa_ubc_21.czi_channel3.tif_Results	2.01956
	8h	Nucleoplasm	0																																		72h	KO	doa_ubc_21.czi_channel3.tif_Results	2.54572
	8h	Nucleoplasm	0																																		72h	KO	doa_ubc_21.czi_channel3.tif_Results	2.57014
	8h	Nucleoplasm	0																																		72h	KO	doa_ubc_21.czi_channel3.tif_Results	3.83352
	8h	Nucleoplasm	0																																		72h	KO	doa_ubc_21.czi_channel3.tif_Results	2.51137
	8h	Nucleoplasm	0																																		72h	KO	doa_ubc_21.czi_channel3.tif_Results	2.51286
	8h	Nucleoplasm	0																																		72h	KO	doa_ubc_21.czi_channel3.tif_Results	2.51763
	8h	Nucleoplasm	0																																		72h	KO	doa_ubc_21.czi_channel3.tif_Results	3.2651
	8h	Nucleoplasm	0																																		72h	KO	doa_ubc_21.czi_channel3.tif_Results	1.56643
	8h	Nucleoplasm	0																																		72h	KO	doa_ubc_21.czi_channel3.tif_Results	1.81985
	8h	Nucleoplasm	0																																		72h	KO	doa_ubc_21.czi_channel3.tif_Results	2.20474
	48h	Nuclear_EDC	7.3282																																		72h	KO	doa_ubc_21.czi_channel3.tif_Results	2.75559
	48h	Nuclear_EDC	37.2945																																		72h	KO	doa_ubc_21.czi_channel3.tif_Results	2.95072
	48h	Nuclear_EDC	4.74657																																		72h	KO	doa_ubc_21.czi_channel3.tif_Results	2.75844
	48h	Nuclear_EDC	0																																		72h	KO	doa_ubc_21.czi_channel3.tif_Results	3.00856
	48h	Nuclear_EDC	0																																		72h	KO	doa_ubc_21.czi_channel3.tif_Results	3.82402
	48h	Nuclear_EDC	12.8975																																		72h	KO	doa_ubc_21.czi_channel3.tif_Results	3.20834
	48h	Nuclear_EDC	41.8476																																		72h	KO	doa_ubc_21.czi_channel3.tif_Results	2.59303
	48h	Nuclear_EDC	18.2211																																		72h	KO	doa_ubc_21.czi_channel3.tif_Results	2.89795
	48h	Nuclear_EDC	9.33607																																		72h	KO	doa_ubc_21.czi_channel3.tif_Results	1.5562
	48h	Nuclear_EDC	0																																		72h	KO	doa_ubc_21.czi_channel3.tif_Results	1.55489
	48h	Nuclear_EDC	3.29516																																		72h	KO	doa_ubc_21.czi_channel3.tif_Results	3.60356
	48h	Nuclear_EDC	0																																		72h	KO	doa_ubc_21.czi_channel3.tif_Results	3.49162
	48h	Nuclear_EDC	0																																		72h	KO	doa_ubc_21.czi_channel3.tif_Results	3.50506
	48h	Nuclear_EDC	0																																		72h	KO	doa_ubc_21.czi_channel3.tif_Results	2.4688
	48h	Nuclear_EDC	0																																		72h	KO	doa_ubc_21.czi_channel3.tif_Results	2.18947
	48h	Nuclear_EDC	4.1512																																		72h	KO	doa_ubc_31.czi_channel3.tif_Results	4.27419
	48h	Nuclear_EDC	9.6795																																		72h	KO	doa_ubc_31.czi_channel3.tif_Results	3.19011
	48h	Nuclear_EDC	45.6091																																		72h	KO	doa_ubc_31.czi_channel3.tif_Results	3.46043
	48h	Nuclear_EDC	3.23974																																		72h	KO	doa_ubc_31.czi_channel3.tif_Results	3.6326
	48h	Nuclear_EDC	15.8767																																		72h	KO	doa_ubc_31.czi_channel3.tif_Results	3.6025
	48h	Nuclear_EDC	3.38691																																		72h	KO	doa_ubc_31.czi_channel3.tif_Results	2.18667
	48h	Nuclear_EDC	0																																		72h	KO	doa_ubc_31.czi_channel3.tif_Results	2.54006
	48h	Nuclear_EDC	20.8717																																		72h	KO	doa_ubc_31.czi_channel3.tif_Results	3.81722
	48h	Nuclear_EDC	8.00111																																		72h	KO	doa_ubc_31.czi_channel3.tif_Results	1.7904
	48h	Nuclear_EDC	9.01972																																		72h	KO	doa_ubc_31.czi_channel3.tif_Results	2.20102
	48h	Nuclear_EDC	2.05807																																		72h	KO	doa_ubc_31.czi_channel3.tif_Results	3.5632
	48h	Nuclear_EDC	0																																		72h	KO	doa_ubc_31.czi_channel3.tif_Results	2.59808
	48h	Nuclear_EDC	49.9701																																		72h	KO	doa_ubc_31.czi_channel3.tif_Results	3.39312
	48h	Nuclear_EDC	0																																		72h	KO	doa_ubc_31.czi_channel3.tif_Results	2.24939
	48h	Nuclear_EDC	0																																		72h	KO	doa_ubc_31.czi_channel3.tif_Results	2.12877
	48h	Nuclear_EDC	8.6579																																		72h	KO	doa_ubc_31.czi_channel3.tif_Results	3.16811
	48h	Nuclear_EDC	0																																		72h	KO	doa_ubc_31.czi_channel3.tif_Results	2.46644
	48h	Nuclear_EDC	0																																		72h	KO	doa_ubc_31.czi_channel3.tif_Results	3.41284
	48h	Nuclear_EDC	0																																		72h	KO	doa_ubc_31.czi_channel3.tif_Results	4.73569
	48h	Nuclear_EDC	0																																		72h	KO	doa_ubc_31.czi_channel3.tif_Results	2.52791
	48h	Nuclear_EDC	0																																		72h	KO	doa_ubc_31.czi_channel3.tif_Results	4.42745
	48h	Nuclear_EDC	0																																		72h	KO	doa_ubc_31.czi_channel3.tif_Results	4.26551
	48h	Nuclear_EDC	3.87119																																		72h	KO	doa_ubc_31.czi_channel3.tif_Results	1.73378
	48h	Nuclear_EDC	19.1768																																		72h	KO	doa_ubc_31.czi_channel3.tif_Results	1.88451
	48h	Nuclear_EDC	10.7919																																		72h	KO	doa_ubr_2.czi_channel3.tif_Results	3.25698
	48h	Nuclear_EDC	10.8704																																		72h	KO	doa_ubr_2.czi_channel3.tif_Results	3.14315
	48h	Nuclear_EDC	0																																		72h	KO	doa_ubr_2.czi_channel3.tif_Results	2.79088
	48h	Nuclear_EDC	0																																		72h	KO	doa_ubr_2.czi_channel3.tif_Results	2.41964
	48h	Nuclear_EDC	0																																		72h	KO	doa_ubr_2.czi_channel3.tif_Results	1.83841
	48h	Nuclear_EDC	5.84181																																		72h	KO	doa_ubr_2.czi_channel3.tif_Results	1.84868
	48h	Nuclear_EDC	0																																		72h	KO	doa_ubr_2.czi_channel3.tif_Results	3.15442
	48h	Nuclear_EDC	3.18919																																		72h	KO	doa_ubr_2.czi_channel3.tif_Results	2.4447
	48h	Nuclear_EDC	15.899																																		72h	KO	doa_ubr_2.czi_channel3.tif_Results	3.06499
	48h	Nuclear_EDC	5.0289																																		72h	KO	doa_ubr_2.czi_channel3.tif_Results	1.62617
	48h	Nuclear_EDC	4.1203																																		72h	KO	doa_ubr_2.czi_channel3.tif_Results	2.41753
	48h	Nuclear_EDC	7.06139																																		72h	KO	doa_ubr_2.czi_channel3.tif_Results	2.83982
	48h	Nuclear_EDC	68.4804																																		72h	KO	doa_ubr_2.czi_channel3.tif_Results	3.28136
	48h	Nuclear_EDC	15.6948																																		72h	KO	doa_ubr_2.czi_channel3.tif_Results	2.39943
	48h	Nuclear_EDC	0																																		72h	KO	doa_ubr_2.czi_channel3.tif_Results	2.37843
	48h	Nuclear_EDC	3.09982																																		72h	KO	doa_ubr_2.czi_channel3.tif_Results	3.08044
	48h	Nuclear_EDC	0																																		72h	KO	doa_ubr_2.czi_channel3.tif_Results	2.10296
	48h	Nuclear_EDC	8.21737																																		72h	KO	doa_ubr_2.czi_channel3.tif_Results	2.87338
	48h	Nuclear_EDC	17.6275																																		72h	KO	doa_ubr_2.czi_channel3.tif_Results	3.18641
	48h	Nuclear_EDC	6.08822																																		72h	KO	doa_ubr_2.czi_channel3.tif_Results	2.31834
	48h	Nuclear_EDC	2.50767																																		72h	KO	doa_ubr_2.czi_channel3.tif_Results	2.40044
	48h	Nuclear_EDC	4.14858																																		72h	KO	doa_ubr_2.czi_channel3.tif_Results	4.63026
	48h	Nuclear_EDC	8.11696																																		72h	KO	doa_ubr_2.czi_channel3.tif_Results	3.50186
	48h	Nuclear_EDC	0																																		72h	KO	doa_ubr_2.czi_channel3.tif_Results	2.40313
	48h	Nuclear_EDC	11.2692																																		72h	KO	doa_ubr_2.czi_channel3.tif_Results	2.32048
	48h	Nuclear_EDC	14.2389																																		72h	KO	doa_ubr_2.czi_channel3.tif_Results	3.06141
	48h	Nuclear_EDC	3.21218																																		72h	KO	doa_ubr_2.czi_channel3.tif_Results	1.16829
	48h	Nuclear_EDC	5.31698																																		72h	KO	doa_ubr_2.czi_channel3.tif_Results	3.25634
	48h	Nuclear_EDC	29.5213																																		72h	KO	doa_ubr_2.czi_channel3.tif_Results	3.73971
	48h	Nuclear_EDC	2.43435																																		72h	KO	doa_ubr_2.czi_channel3.tif_Results	3.92171
	48h	Nuclear_EDC	2.65255																																		72h	KO	doa_ubr_2.czi_channel3.tif_Results	4.15554
	48h	Nuclear_EDC	3.99975																																		72h	KO	doa_ubr_2.czi_channel3.tif_Results	2.61876
	48h	Nuclear_EDC	6.04275																																		72h	KO	doa_ubr_2.czi_channel3.tif_Results	3.18101
	48h	Nuclear_EDC	0																																		72h	KO	doa_ubr_2.czi_channel3.tif_Results	1.9995
	48h	Nuclear_EDC	3.30659																																		72h	KO	doa_ubr_2.czi_channel3.tif_Results	3.2058
	48h	Nuclear_EDC	39.4258																																		72h	KO	doa_ubr_2.czi_channel3.tif_Results	2.32407
	48h	Nuclear_EDC	32.1937																																		72h	KO	doa_ubr_2.czi_channel3.tif_Results	1.50472
	48h	Nuclear_EDC	35.7543																																		72h	KO	doa_ubr_2.czi_channel3.tif_Results	2.93506
	48h	Nuclear_EDC	0																																		72h	KO	doa_ubr11.czi_channel3.tif_Results	3.55121
	48h	Nuclear_EDC	3.17037																																		72h	KO	doa_ubr11.czi_channel3.tif_Results	4.59849
	48h	Nuclear_EDC	38.9362																																		72h	KO	doa_ubr11.czi_channel3.tif_Results	3.09446
	48h	Nuclear_EDC	20.7633																																		72h	KO	doa_ubr11.czi_channel3.tif_Results	3.6269
	48h	Nuclear_EDC	19.6998																																		72h	KO	doa_ubr11.czi_channel3.tif_Results	2.50669
	48h	Nuclear_EDC	0																																		72h	KO	doa_ubr11.czi_channel3.tif_Results	5.23303
	48h	Nuclear_EDC	2.96675																																		72h	KO	doa_ubr11.czi_channel3.tif_Results	3.59021
	48h	Nuclear_EDC	3.47245																																		72h	KO	doa_ubr11.czi_channel3.tif_Results	3.18864
	48h	Nuclear_EDC	3.14238																																		72h	KO	doa_ubr11.czi_channel3.tif_Results	4.02609
	48h	Nuclear_EDC	17.1468																																		72h	KO	doa_ubr11.czi_channel3.tif_Results	4.6851
	48h	Nuclear_EDC	18.1496																																		72h	KO	doa_ubr11.czi_channel3.tif_Results	3.71079
	48h	Nuclear_EDC	0																																		72h	KO	doa_ubr11.czi_channel3.tif_Results	2.1651
	48h	Nuclear_EDC	0																																		72h	KO	doa_ubr11.czi_channel3.tif_Results	3.33963
	48h	Nuclear_EDC	0																																		72h	KO	doa_ubr11.czi_channel3.tif_Results	5.20907
	48h	Nuclear_EDC	0																																		72h	KO	doa_ubr11.czi_channel3.tif_Results	3.04207
	48h	Nuclear_EDC	0																																		72h	KO	doa_ubr11.czi_channel3.tif_Results	2.18251
	48h	Nuclear_EDC	0																																		72h	KO	doa_ubr11.czi_channel3.tif_Results	2.08029
	48h	Nuclear_EDC	0																																		72h	KO	doa_ubr11.czi_channel3.tif_Results	1.31713
	48h	Nuclear_EDC	0																																		72h	KO	doa_ubr11.czi_channel3.tif_Results	2.35106
	48h	Nuclear_EDC	0																																		72h	KO	doa_ubr11.czi_channel3.tif_Results	3.7854
	48h	Nuclear_EDC	0																																		72h	KO	doa_ubr11.czi_channel3.tif_Results	1.82206
	48h	Nuclear_EDC	0																																		72h	KO	doa_ubr11.czi_channel3.tif_Results	2.92226
	48h	Nucleoplasm	8.0858																																		72h	KO	doa_ubr11.czi_channel3.tif_Results	2.63183
	48h	Nucleoplasm	0																																		72h	KO	doa_ubr11.czi_channel3.tif_Results	3.30936
	48h	Nucleoplasm	1.10422																																		72h	KO	doa_ubr11.czi_channel3.tif_Results	1.98692
	48h	Nucleoplasm	0																																		72h	KO	doa_ubr11.czi_channel3.tif_Results	2.30962
	48h	Nucleoplasm	0																																		72h	KO	doa_ubr11.czi_channel3.tif_Results	1.59726
	48h	Nucleoplasm	1.87367																																		72h	KO	doa_ubr11.czi_channel3.tif_Results	2.98559
	48h	Nucleoplasm	1.1205																																		72h	KO	doa_ubr11.czi_channel3.tif_Results	2.32145
	48h	Nucleoplasm	0																																		72h	KO	doa1_ubr1_1.czi_channel3.tif_Results	3.44873
	48h	Nucleoplasm	4.18766																																		72h	KO	doa1_ubr1_1.czi_channel3.tif_Results	2.39921
	48h	Nucleoplasm	0																																		72h	KO	doa1_ubr1_1.czi_channel3.tif_Results	3.54751
	48h	Nucleoplasm	1.56475																																		72h	KO	doa1_ubr1_1.czi_channel3.tif_Results	3.00557
	48h	Nucleoplasm	0																																		72h	KO	doa1_ubr1_1.czi_channel3.tif_Results	3.30015
	48h	Nucleoplasm	5.21062																																		72h	KO	doa1_ubr1_1.czi_channel3.tif_Results	3.42642
	48h	Nucleoplasm	0																																		72h	KO	doa1_ubr1_1.czi_channel3.tif_Results	2.11831
	48h	Nucleoplasm	2.02324																																		72h	KO	doa1_ubr1_1.czi_channel3.tif_Results	3.03707
	48h	Nucleoplasm	0.858284																																		72h	KO	doa1_ubr1_1.czi_channel3.tif_Results	4.47576
	48h	Nucleoplasm	0																																		72h	KO	doa1_ubr1_1.czi_channel3.tif_Results	3.48661
	48h	Nucleoplasm	3.01701																																		72h	KO	doa1_ubr1_1.czi_channel3.tif_Results	4.03494
	48h	Nucleoplasm	2.69765																																		72h	KO	doa1_ubr1_1.czi_channel3.tif_Results	3.33111
	48h	Nucleoplasm	11.6227																																		72h	KO	doa1_ubr1_1.czi_channel3.tif_Results	2.77299
	48h	Nucleoplasm	3.6527																																		72h	KO	doa1_ubr1_1.czi_channel3.tif_Results	3.77386
	48h	Nucleoplasm	1.26929																																		72h	KO	doa1_ubr1_1.czi_channel3.tif_Results	3.92046
	48h	Nucleoplasm	0																																		72h	KO	doa1_ubr1_1.czi_channel3.tif_Results	2.27851
	48h	Nucleoplasm	0.996372																																		72h	KO	doa1_ubr1_1.czi_channel3.tif_Results	3.38697
	48h	Nucleoplasm	0																																		72h	KO	doa1_ubr1_1.czi_channel3.tif_Results	2.21145
	48h	Nucleoplasm	0																																		72h	KO	doa1_ubr1_1.czi_channel3.tif_Results	3.634
	48h	Nucleoplasm	6.62839																																		72h	KO	doa1_ubr1_1.czi_channel3.tif_Results	1.83409
	48h	Nucleoplasm	0																																		72h	KO	doa1_ubr1_1.czi_channel3.tif_Results	3.44786
	48h	Nucleoplasm	0.879541																																		72h	KO	doa1_ubr1_1.czi_channel3.tif_Results	3.37187
	48h	Nucleoplasm	1.51553																																		72h	KO	doa1_ubr1_1.czi_channel3.tif_Results	3.96501
	48h	Nucleoplasm	1.86682																																		72h	KO	doa1_ubr1_1.czi_channel3.tif_Results	1.96194
	48h	Nucleoplasm	1.95571																																		72h	KO	doa1_ubr1_1.czi_channel3.tif_Results	4.72394
	48h	Nucleoplasm	0																																		72h	KO	doa1_ubr1_1.czi_channel3.tif_Results	3.24957
	48h	Nucleoplasm	0																																		72h	KO	doa1_ubr1_1.czi_channel3.tif_Results	2.31991
	48h	Nucleoplasm	0																																		72h	KO	doa1_ubr1_1.czi_channel3.tif_Results	3.51439
	48h	Nucleoplasm	2.05673																																		72h	KO	doa1_ubr1_1.czi_channel3.tif_Results	2.32475
	48h	Nucleoplasm	0.8891																																		72h	KO	doa1_ubr1_1.czi_channel3.tif_Results	2.34095
	48h	Nucleoplasm	0																																		72h	KO	doa1_ubr1_1.czi_channel3.tif_Results	3.96216
	48h	Nucleoplasm	1.10269																																		72h	KO	doa1_ubr1_1.czi_channel3.tif_Results	3.00424
	48h	Nucleoplasm	1.53277																																		72h	KO	doa1_ubr1_1.czi_channel3.tif_Results	1.86584
	48h	Nucleoplasm	4.10002
	48h	Nucleoplasm	2.82003
	48h	Nucleoplasm	0
	48h	Nucleoplasm	1.68861
	48h	Nucleoplasm	0
	48h	Nucleoplasm	0
	48h	Nucleoplasm	1.60119
	48h	Nucleoplasm	2.32035
	48h	Nucleoplasm	2.9532
	48h	Nucleoplasm	3.8337
	48h	Nucleoplasm	0
	48h	Nucleoplasm	0
	48h	Nucleoplasm	1.05072
	48h	Nucleoplasm	0
	48h	Nucleoplasm	0
	48h	Nucleoplasm	10.148
	48h	Nucleoplasm	0
	48h	Nucleoplasm	0
	48h	Nucleoplasm	0
	48h	Nucleoplasm	3.11722
	48h	Nucleoplasm	0
	48h	Nucleoplasm	0
	48h	Nucleoplasm	0
	48h	Nucleoplasm	0.858976
	48h	Nucleoplasm	4.6349
	48h	Nucleoplasm	0
	48h	Nucleoplasm	0
	48h	Nucleoplasm	1.13809
	48h	Nucleoplasm	0
	48h	Nucleoplasm	0
	48h	Nucleoplasm	1.31739
	48h	Nucleoplasm	0
	48h	Nucleoplasm	0
	48h	Nucleoplasm	1.26705
	48h	Nucleoplasm	0
	48h	Nucleoplasm	3.0401
	48h	Nucleoplasm	5.21094
	48h	Nucleoplasm	3.41772
	48h	Nucleoplasm	3.4466
	48h	Nucleoplasm	0
	48h	Nucleoplasm	1.13013
	48h	Nucleoplasm	1.95052
	48h	Nucleoplasm	0
	48h	Nucleoplasm	5.3115
	48h	Nucleoplasm	0
	48h	Nucleoplasm	0
	48h	Nucleoplasm	0
	48h	Nucleoplasm	0.975011
	48h	Nucleoplasm	0
	48h	Nucleoplasm	0
	48h	Nucleoplasm	0
	48h	Nucleoplasm	0
	48h	Nucleoplasm	0
	48h	Nucleoplasm	0
	48h	Nucleoplasm	0
	48h	Nucleoplasm	0
	48h	Nucleoplasm	0
	48h	Nucleoplasm	0
	48h	Nucleoplasm	0
	48h	Nucleoplasm	0

## Sheet: Fig8
Fig. 8a																								Fig 8b															Fig. 8c	Growth						First cell cycle (h)
	Day 1								Day 5								Timepoint	Time (min)	Strain	Signal	Signal (fold)												Strain	Treatment	Mean intensity	Fold				Time (h)	Strain	Treatment	Clone	Growth		Strain	Treatment	Clone	Time h)
																	Day 1	2	Hsp104	2261.67	1												Hsp104	Ctrl	29339.2	1				1	Hsp104	Ctrl	1	0.129		Hsp104	Ctrl	1	7.6
	Autoradiogramme		red = used for visualization in publication						Autoradiogramme								Day 1	4	Hsp104	5038.07	2.22759				Autoradiogramme		red = used in publication						Hsp104*	Ctrl	15163.5	0.516834				2	Hsp104	Ctrl	1	0.130625		Hsp104	Ctrl	2	7.4
																	Day 1	6	Hsp104	9867.03	4.36273												Hsp104	MG-132	13489.5	0.459778				3	Hsp104	Ctrl	1	0.135875		Hsp104	Ctrl	3	7.4
																	Day 1	8	Hsp104	14000.3	6.19026												Hsp104*	MG-132	13860.9	0.472435				4	Hsp104	Ctrl	1	0.1465		Hsp104	Ctrl	4	7.3
																	Day 1	10	Hsp104	18311.1	8.09631																			5	Hsp104	Ctrl	1	0.1595		Hsp104	Ctrl	5	7.2
																	Day 1	2	Hsp104*	2449.65	1.08312																			6	Hsp104	Ctrl	1	0.179625		Hsp104	Ctrl	6	7.4
																	Day 1	4	Hsp104*	6159.42	2.7234																			7	Hsp104	Ctrl	1	0.221875		Hsp104	Ctrl	7	7.7
																	Day 1	6	Hsp104*	10490.5	4.63839																			8	Hsp104	Ctrl	1	0.279125		Hsp104	Ctrl	8	7.5
																	Day 1	8	Hsp104*	14496.9	6.40981																			9	Hsp104	Ctrl	1	0.369		Hsp104	Ctrl	9	7.5
																	Day 1	10	Hsp104*	18674.7	8.25706																			10	Hsp104	Ctrl	1	0.4765		Hsp104	MG-132	1	8.1
																	Day 5	2	Hsp104	5809.14	1																			11	Hsp104	Ctrl	1	0.580875		Hsp104	MG-132	2	8.2
																	Day 5	4	Hsp104	7128.95	1.2272																			12	Hsp104	Ctrl	1	0.69		Hsp104	MG-132	3	8.1
																	Day 5	6	Hsp104	11747.4	2.02222																			13	Hsp104	Ctrl	1	0.791875		Hsp104	MG-132	4	10
																	Day 5	8	Hsp104	19134.2	3.29381																			14	Hsp104	Ctrl	1	0.902125		Hsp104	MG-132	5	10.1
																	Day 5	10	Hsp104	26576.2	4.57489																			15	Hsp104	Ctrl	1	0.992		Hsp104	MG-132	6	10.1
																	Day 5	2	Hsp104*	7157.91	1.23218																			16	Hsp104	Ctrl	1	1.0495		Hsp104	MG-132	7	10
																	Day 5	4	Hsp104*	6951.65	1.19668																			17	Hsp104	Ctrl	1	1.04287		Hsp104	MG-132	8	10.2
								..									Day 5	6	Hsp104*	10123.5	1.74268																			18	Hsp104	Ctrl	1	1.04012		Hsp104	MG-132	9	10.1
																	Day 5	8	Hsp104*	14831.4	2.55311																			19	Hsp104	Ctrl	1	1.03575		Hsp104*	Ctrl	1	7.8
																	Day 5	10	Hsp104*	18954	3.26279																			20	Hsp104	Ctrl	1	1.03375		Hsp104*	Ctrl	2	7.9
																																								1	Hsp104	Ctrl	2	0.1345		Hsp104*	Ctrl	3	7.3
																																								2	Hsp104	Ctrl	2	0.138125		Hsp104*	Ctrl	4	7.4
																									PonS															3	Hsp104	Ctrl	2	0.1425		Hsp104*	Ctrl	5	7.3
																																								4	Hsp104	Ctrl	2	0.157		Hsp104*	Ctrl	6	7.3
																																								5	Hsp104	Ctrl	2	0.165		Hsp104*	Ctrl	7	7.5
	PonS								PonS																															6	Hsp104	Ctrl	2	0.200625		Hsp104*	Ctrl	8	7.6
																																								7	Hsp104	Ctrl	2	0.243875		Hsp104*	Ctrl	9	7.6
																																								8	Hsp104	Ctrl	2	0.301625		Hsp104*	MG-132	1	12.1
																																								9	Hsp104	Ctrl	2	0.398		Hsp104*	MG-132	2	12
																																								10	Hsp104	Ctrl	2	0.509875		Hsp104*	MG-132	3	12
																																								11	Hsp104	Ctrl	2	0.61325		Hsp104*	MG-132	4	10
																																								12	Hsp104	Ctrl	2	0.714875		Hsp104*	MG-132	5	10
																																								13	Hsp104	Ctrl	2	0.81775		Hsp104*	MG-132	6	10.1
																																								14	Hsp104	Ctrl	2	0.929125		Hsp104*	MG-132	7	10.8
																																								15	Hsp104	Ctrl	2	1.02325		Hsp104*	MG-132	8	10.8
																																								16	Hsp104	Ctrl	2	1.06325		Hsp104*	MG-132	9	11
																																								17	Hsp104	Ctrl	2	1.05375		hsp104∆	Ctrl	1	7.7
																																								18	Hsp104	Ctrl	2	1.04688		hsp104∆	Ctrl	2	7.6
																																								19	Hsp104	Ctrl	2	1.03763		hsp104∆	Ctrl	3	7.4
																																								20	Hsp104	Ctrl	2	1.03125		hsp104∆	Ctrl	4	7.4
																																								1	Hsp104	Ctrl	3	0.1205		hsp104∆	Ctrl	5	7.3
																																								2	Hsp104	Ctrl	3	0.123625		hsp104∆	Ctrl	6	7.5
																																								3	Hsp104	Ctrl	3	0.128625		hsp104∆	Ctrl	7	7.9
																																								4	Hsp104	Ctrl	3	0.13975		hsp104∆	Ctrl	8	7.5
																																								5	Hsp104	Ctrl	3	0.14975		hsp104∆	Ctrl	9	8
																																								6	Hsp104	Ctrl	3	0.171125		hsp104∆	MG-132	1	10.4
																																								7	Hsp104	Ctrl	3	0.213875		hsp104∆	MG-132	2	10.3
																																								8	Hsp104	Ctrl	3	0.270875		hsp104∆	MG-132	3	10
																																								9	Hsp104	Ctrl	3	0.36675		hsp104∆	MG-132	4	10.4
																																								10	Hsp104	Ctrl	3	0.47725		hsp104∆	MG-132	5	10.4
																																								11	Hsp104	Ctrl	3	0.57825		hsp104∆	MG-132	6	10.6
																																								12	Hsp104	Ctrl	3	0.68675		hsp104∆	MG-132	7	10.1
																																								13	Hsp104	Ctrl	3	0.79875		hsp104∆	MG-132	8	10.4
																																								14	Hsp104	Ctrl	3	0.881		hsp104∆	MG-132	9	10.3
																																								15	Hsp104	Ctrl	3	0.984375
																																								16	Hsp104	Ctrl	3	1.04287
																																								17	Hsp104	Ctrl	3	1.03763
																																								18	Hsp104	Ctrl	3	1.03838
																																								19	Hsp104	Ctrl	3	1.025
																																								20	Hsp104	Ctrl	3	1.022
																																								1	Hsp104	Ctrl	4	0.118
																																								2	Hsp104	Ctrl	4	0.122
																																								3	Hsp104	Ctrl	4	0.127625
																																								4	Hsp104	Ctrl	4	0.1385
																																								5	Hsp104	Ctrl	4	0.1495
																																								6	Hsp104	Ctrl	4	0.172
																																								7	Hsp104	Ctrl	4	0.217375
																																								8	Hsp104	Ctrl	4	0.276375
																																								9	Hsp104	Ctrl	4	0.377875
																																								10	Hsp104	Ctrl	4	0.490375
																																								11	Hsp104	Ctrl	4	0.591
																																								12	Hsp104	Ctrl	4	0.69525
																																								13	Hsp104	Ctrl	4	0.812375
																																								14	Hsp104	Ctrl	4	0.895625
																																								15	Hsp104	Ctrl	4	0.993375
																																								16	Hsp104	Ctrl	4	1.05
																																								17	Hsp104	Ctrl	4	1.04262
																																								18	Hsp104	Ctrl	4	1.04688
																																								19	Hsp104	Ctrl	4	1.02812
																																								20	Hsp104	Ctrl	4	1.03087
																																								1	Hsp104	Ctrl	5	0.118625
																																								2	Hsp104	Ctrl	5	0.120375
																																								3	Hsp104	Ctrl	5	0.12475
																																								4	Hsp104	Ctrl	5	0.13475
																																								5	Hsp104	Ctrl	5	0.147375
																																								6	Hsp104	Ctrl	5	0.170625
																																								7	Hsp104	Ctrl	5	0.215875
																																								8	Hsp104	Ctrl	5	0.27475
																																								9	Hsp104	Ctrl	5	0.376125
																																								10	Hsp104	Ctrl	5	0.488
																																								11	Hsp104	Ctrl	5	0.583125
																																								12	Hsp104	Ctrl	5	0.686375
																																								13	Hsp104	Ctrl	5	0.809875
																																								14	Hsp104	Ctrl	5	0.89975
																																								15	Hsp104	Ctrl	5	0.9925
																																								16	Hsp104	Ctrl	5	1.04763
																																								17	Hsp104	Ctrl	5	1.04513
																																								18	Hsp104	Ctrl	5	1.0415
																																								19	Hsp104	Ctrl	5	1.04375
																																								20	Hsp104	Ctrl	5	1.02937
																																								1	Hsp104	Ctrl	6	0.120625
																																								2	Hsp104	Ctrl	6	0.124625
																																								3	Hsp104	Ctrl	6	0.129875
																																								4	Hsp104	Ctrl	6	0.140875
																																								5	Hsp104	Ctrl	6	0.152375
																																								6	Hsp104	Ctrl	6	0.174375
																																								7	Hsp104	Ctrl	6	0.218625
																																								8	Hsp104	Ctrl	6	0.2765
																																								9	Hsp104	Ctrl	6	0.379
																																								10	Hsp104	Ctrl	6	0.49275
																																								11	Hsp104	Ctrl	6	0.58475
																																								12	Hsp104	Ctrl	6	0.68175
																																								13	Hsp104	Ctrl	6	0.816625
																																								14	Hsp104	Ctrl	6	0.89425
																																								15	Hsp104	Ctrl	6	0.9825
																																								16	Hsp104	Ctrl	6	1.04175
																																								17	Hsp104	Ctrl	6	1.03875
																																								18	Hsp104	Ctrl	6	1.03963
																																								19	Hsp104	Ctrl	6	1.03113
																																								20	Hsp104	Ctrl	6	1.0255
																																								1	Hsp104	Ctrl	7	0.124875
																																								2	Hsp104	Ctrl	7	0.130875
																																								3	Hsp104	Ctrl	7	0.135
																																								4	Hsp104	Ctrl	7	0.144625
																																								5	Hsp104	Ctrl	7	0.15425
																																								6	Hsp104	Ctrl	7	0.17525
																																								7	Hsp104	Ctrl	7	0.2125
																																								8	Hsp104	Ctrl	7	0.26325
																																								9	Hsp104	Ctrl	7	0.35675
																																								10	Hsp104	Ctrl	7	0.462875
																																								11	Hsp104	Ctrl	7	0.559875
																																								12	Hsp104	Ctrl	7	0.65525
																																								13	Hsp104	Ctrl	7	0.777875
																																								14	Hsp104	Ctrl	7	0.867875
																																								15	Hsp104	Ctrl	7	0.970125
																																								16	Hsp104	Ctrl	7	1.04625
																																								17	Hsp104	Ctrl	7	1.04725
																																								18	Hsp104	Ctrl	7	1.04513
																																								19	Hsp104	Ctrl	7	1.03075
																																								20	Hsp104	Ctrl	7	1.02887
																																								1	Hsp104	Ctrl	8	0.121625
																																								2	Hsp104	Ctrl	8	0.124875
																																								3	Hsp104	Ctrl	8	0.130125
																																								4	Hsp104	Ctrl	8	0.140875
																																								5	Hsp104	Ctrl	8	0.15125
																																								6	Hsp104	Ctrl	8	0.17225
																																								7	Hsp104	Ctrl	8	0.2115
																																								8	Hsp104	Ctrl	8	0.264
																																								9	Hsp104	Ctrl	8	0.3565
																																								10	Hsp104	Ctrl	8	0.46175
																																								11	Hsp104	Ctrl	8	0.56125
																																								12	Hsp104	Ctrl	8	0.660625
																																								13	Hsp104	Ctrl	8	0.772375
																																								14	Hsp104	Ctrl	8	0.877375
																																								15	Hsp104	Ctrl	8	0.9875
																																								16	Hsp104	Ctrl	8	1.05288
																																								17	Hsp104	Ctrl	8	1.0555
																																								18	Hsp104	Ctrl	8	1.05187
																																								19	Hsp104	Ctrl	8	1.04287
																																								20	Hsp104	Ctrl	8	1.03825
																																								1	Hsp104	Ctrl	9	0.12225
																																								2	Hsp104	Ctrl	9	0.125
																																								3	Hsp104	Ctrl	9	0.130375
																																								4	Hsp104	Ctrl	9	0.14125
																																								5	Hsp104	Ctrl	9	0.1515
																																								6	Hsp104	Ctrl	9	0.171125
																																								7	Hsp104	Ctrl	9	0.211625
																																								8	Hsp104	Ctrl	9	0.26475
																																								9	Hsp104	Ctrl	9	0.356125
																																								10	Hsp104	Ctrl	9	0.463875
																																								11	Hsp104	Ctrl	9	0.5665
																																								12	Hsp104	Ctrl	9	0.67375
																																								13	Hsp104	Ctrl	9	0.779875
																																								14	Hsp104	Ctrl	9	0.87775
																																								15	Hsp104	Ctrl	9	0.982625
																																								16	Hsp104	Ctrl	9	1.05387
																																								17	Hsp104	Ctrl	9	1.05438
																																								18	Hsp104	Ctrl	9	1.05062
																																								19	Hsp104	Ctrl	9	1.03825
																																								20	Hsp104	Ctrl	9	1.03475
																																								1	Hsp104	MG-132	1	0.133625
																																								2	Hsp104	MG-132	1	0.137375
																																								3	Hsp104	MG-132	1	0.140625
																																								4	Hsp104	MG-132	1	0.149875
																																								5	Hsp104	MG-132	1	0.157375
																																								6	Hsp104	MG-132	1	0.171375
																																								7	Hsp104	MG-132	1	0.203375
																																								8	Hsp104	MG-132	1	0.25
																																								9	Hsp104	MG-132	1	0.327125
																																								10	Hsp104	MG-132	1	0.428875
																																								11	Hsp104	MG-132	1	0.532
																																								12	Hsp104	MG-132	1	0.633375
																																								13	Hsp104	MG-132	1	0.745625
																																								14	Hsp104	MG-132	1	0.83025
																																								15	Hsp104	MG-132	1	0.9345
																																								16	Hsp104	MG-132	1	1.03125
																																								17	Hsp104	MG-132	1	1.03788
																																								18	Hsp104	MG-132	1	1.04
																																								19	Hsp104	MG-132	1	1.01412
																																								20	Hsp104	MG-132	1	1.0215
																																								1	Hsp104	MG-132	2	0.128125
																																								2	Hsp104	MG-132	2	0.128875
																																								3	Hsp104	MG-132	2	0.132
																																								4	Hsp104	MG-132	2	0.138125
																																								5	Hsp104	MG-132	2	0.14475
																																								6	Hsp104	MG-132	2	0.16075
																																								7	Hsp104	MG-132	2	0.192125
																																								8	Hsp104	MG-132	2	0.237
																																								9	Hsp104	MG-132	2	0.315125
																																								10	Hsp104	MG-132	2	0.415625
																																								11	Hsp104	MG-132	2	0.515625
																																								12	Hsp104	MG-132	2	0.6135
																																								13	Hsp104	MG-132	2	0.73525
																																								14	Hsp104	MG-132	2	0.82
																																								15	Hsp104	MG-132	2	0.925875
																																								16	Hsp104	MG-132	2	1.01838
																																								17	Hsp104	MG-132	2	1.02313
																																								18	Hsp104	MG-132	2	1.02925
																																								19	Hsp104	MG-132	2	1.00125
																																								20	Hsp104	MG-132	2	0.998875
																																								1	Hsp104	MG-132	3	0.11975
																																								2	Hsp104	MG-132	3	0.12325
																																								3	Hsp104	MG-132	3	0.126375
																																								4	Hsp104	MG-132	3	0.134
																																								5	Hsp104	MG-132	3	0.14175
																																								6	Hsp104	MG-132	3	0.157625
																																								7	Hsp104	MG-132	3	0.187375
																																								8	Hsp104	MG-132	3	0.230625
																																								9	Hsp104	MG-132	3	0.309875
																																								10	Hsp104	MG-132	3	0.41025
																																								11	Hsp104	MG-132	3	0.511
																																								12	Hsp104	MG-132	3	0.610875
																																								13	Hsp104	MG-132	3	0.74075
																																								14	Hsp104	MG-132	3	0.82925
																																								15	Hsp104	MG-132	3	0.922
																																								16	Hsp104	MG-132	3	1.00038
																																								17	Hsp104	MG-132	3	1.00575
																																								18	Hsp104	MG-132	3	1.01788
																																								19	Hsp104	MG-132	3	1.00725
																																								20	Hsp104	MG-132	3	0.989125
																																								1	Hsp104	MG-132	4	0.11625
																																								2	Hsp104	MG-132	4	0.119125
																																								3	Hsp104	MG-132	4	0.11775
																																								4	Hsp104	MG-132	4	0.120625
																																								5	Hsp104	MG-132	4	0.120875
																																								6	Hsp104	MG-132	4	0.126875
																																								7	Hsp104	MG-132	4	0.141125
																																								8	Hsp104	MG-132	4	0.153375
																																								9	Hsp104	MG-132	4	0.183375
																																								10	Hsp104	MG-132	4	0.227125
																																								11	Hsp104	MG-132	4	0.292625
																																								12	Hsp104	MG-132	4	0.37775
																																								13	Hsp104	MG-132	4	0.487125
																																								14	Hsp104	MG-132	4	0.572875
																																								15	Hsp104	MG-132	4	0.687875
																																								16	Hsp104	MG-132	4	0.793375
																																								17	Hsp104	MG-132	4	0.9045
																																								18	Hsp104	MG-132	4	1.01913
																																								19	Hsp104	MG-132	4	0.99225
																																								20	Hsp104	MG-132	4	0.982375
																																								1	Hsp104	MG-132	5	0.121875
																																								2	Hsp104	MG-132	5	0.123
																																								3	Hsp104	MG-132	5	0.12175
																																								4	Hsp104	MG-132	5	0.124375
																																								5	Hsp104	MG-132	5	0.1255
																																								6	Hsp104	MG-132	5	0.1315
																																								7	Hsp104	MG-132	5	0.145
																																								8	Hsp104	MG-132	5	0.157625
																																								9	Hsp104	MG-132	5	0.18675
																																								10	Hsp104	MG-132	5	0.231
																																								11	Hsp104	MG-132	5	0.296625
																																								12	Hsp104	MG-132	5	0.381375
																																								13	Hsp104	MG-132	5	0.494625
																																								14	Hsp104	MG-132	5	0.580375
																																								15	Hsp104	MG-132	5	0.70375
																																								16	Hsp104	MG-132	5	0.80475
																																								17	Hsp104	MG-132	5	0.908
																																								18	Hsp104	MG-132	5	0.98775
																																								19	Hsp104	MG-132	5	1.03
																																								20	Hsp104	MG-132	5	1.0065
																																								1	Hsp104	MG-132	6	0.12225
																																								2	Hsp104	MG-132	6	0.1245
																																								3	Hsp104	MG-132	6	0.123625
																																								4	Hsp104	MG-132	6	0.126375
																																								5	Hsp104	MG-132	6	0.127375
																																								6	Hsp104	MG-132	6	0.132875
																																								7	Hsp104	MG-132	6	0.146875
																																								8	Hsp104	MG-132	6	0.158375
																																								9	Hsp104	MG-132	6	0.189375
																																								10	Hsp104	MG-132	6	0.233875
																																								11	Hsp104	MG-132	6	0.297125
																																								12	Hsp104	MG-132	6	0.38075
																																								13	Hsp104	MG-132	6	0.491625
																																								14	Hsp104	MG-132	6	0.576625
																																								15	Hsp104	MG-132	6	0.705
																																								16	Hsp104	MG-132	6	0.792625
																																								17	Hsp104	MG-132	6	0.90225
																																								18	Hsp104	MG-132	6	0.999125
																																								19	Hsp104	MG-132	6	1.01137
																																								20	Hsp104	MG-132	6	0.9995
																																								1	Hsp104	MG-132	7	0.116625
																																								2	Hsp104	MG-132	7	0.1185
																																								3	Hsp104	MG-132	7	0.118875
																																								4	Hsp104	MG-132	7	0.121125
																																								5	Hsp104	MG-132	7	0.1225
																																								6	Hsp104	MG-132	7	0.129125
																																								7	Hsp104	MG-132	7	0.144125
																																								8	Hsp104	MG-132	7	0.157
																																								9	Hsp104	MG-132	7	0.18525
																																								10	Hsp104	MG-132	7	0.2305
																																								11	Hsp104	MG-132	7	0.295125
																																								12	Hsp104	MG-132	7	0.37725
																																								13	Hsp104	MG-132	7	0.488875
																																								14	Hsp104	MG-132	7	0.578
																																								15	Hsp104	MG-132	7	0.6895
																																								16	Hsp104	MG-132	7	0.802375
																																								17	Hsp104	MG-132	7	0.908625
																																								18	Hsp104	MG-132	7	1.00913
																																								19	Hsp104	MG-132	7	1.02175
																																								20	Hsp104	MG-132	7	0.99425
																																								1	Hsp104	MG-132	8	0.125125
																																								2	Hsp104	MG-132	8	0.12475
																																								3	Hsp104	MG-132	8	0.124875
																																								4	Hsp104	MG-132	8	0.127375
																																								5	Hsp104	MG-132	8	0.126625
																																								6	Hsp104	MG-132	8	0.132375
																																								7	Hsp104	MG-132	8	0.146625
																																								8	Hsp104	MG-132	8	0.1605
																																								9	Hsp104	MG-132	8	0.191125
																																								10	Hsp104	MG-132	8	0.23625
																																								11	Hsp104	MG-132	8	0.30275
																																								12	Hsp104	MG-132	8	0.394125
																																								13	Hsp104	MG-132	8	0.5005
																																								14	Hsp104	MG-132	8	0.59675
																																								15	Hsp104	MG-132	8	0.72325
																																								16	Hsp104	MG-132	8	0.83025
																																								17	Hsp104	MG-132	8	0.941875
																																								18	Hsp104	MG-132	8	1.04513
																																								19	Hsp104	MG-132	8	1.033
																																								20	Hsp104	MG-132	8	1.01763
																																								1	Hsp104	MG-132	9	0.12125
																																								2	Hsp104	MG-132	9	0.122125
																																								3	Hsp104	MG-132	9	0.121375
																																								4	Hsp104	MG-132	9	0.124375
																																								5	Hsp104	MG-132	9	0.12575
																																								6	Hsp104	MG-132	9	0.130125
																																								7	Hsp104	MG-132	9	0.144625
																																								8	Hsp104	MG-132	9	0.1565
																																								9	Hsp104	MG-132	9	0.1865
																																								10	Hsp104	MG-132	9	0.230375
																																								11	Hsp104	MG-132	9	0.295
																																								12	Hsp104	MG-132	9	0.378625
																																								13	Hsp104	MG-132	9	0.492625
																																								14	Hsp104	MG-132	9	0.5815
																																								15	Hsp104	MG-132	9	0.70575
																																								16	Hsp104	MG-132	9	0.813375
																																								17	Hsp104	MG-132	9	0.92325
																																								18	Hsp104	MG-132	9	1.029
																																								19	Hsp104	MG-132	9	1.02612
																																								20	Hsp104	MG-132	9	1.01
																																								1	Hsp104*	Ctrl	1	0.1385
																																								2	Hsp104*	Ctrl	1	0.14225
																																								3	Hsp104*	Ctrl	1	0.1495
																																								4	Hsp104*	Ctrl	1	0.161375
																																								5	Hsp104*	Ctrl	1	0.169625
																																								6	Hsp104*	Ctrl	1	0.187625
																																								7	Hsp104*	Ctrl	1	0.22625
																																								8	Hsp104*	Ctrl	1	0.285125
																																								9	Hsp104*	Ctrl	1	0.374625
																																								10	Hsp104*	Ctrl	1	0.481125
																																								11	Hsp104*	Ctrl	1	0.581375
																																								12	Hsp104*	Ctrl	1	0.6675
																																								13	Hsp104*	Ctrl	1	0.751
																																								14	Hsp104*	Ctrl	1	0.84475
																																								15	Hsp104*	Ctrl	1	0.928125
																																								16	Hsp104*	Ctrl	1	0.994125
																																								17	Hsp104*	Ctrl	1	1.02125
																																								18	Hsp104*	Ctrl	1	1.012
																																								19	Hsp104*	Ctrl	1	1.00337
																																								20	Hsp104*	Ctrl	1	0.996875
																																								1	Hsp104*	Ctrl	2	0.137
																																								2	Hsp104*	Ctrl	2	0.14
																																								3	Hsp104*	Ctrl	2	0.143625
																																								4	Hsp104*	Ctrl	2	0.15325
																																								5	Hsp104*	Ctrl	2	0.160625
																																								6	Hsp104*	Ctrl	2	0.179375
																																								7	Hsp104*	Ctrl	2	0.218
																																								8	Hsp104*	Ctrl	2	0.273875
																																								9	Hsp104*	Ctrl	2	0.36
																																								10	Hsp104*	Ctrl	2	0.465
																																								11	Hsp104*	Ctrl	2	0.5635
																																								12	Hsp104*	Ctrl	2	0.6485
																																								13	Hsp104*	Ctrl	2	0.73725
																																								14	Hsp104*	Ctrl	2	0.82175
																																								15	Hsp104*	Ctrl	2	0.91625
																																								16	Hsp104*	Ctrl	2	0.998125
																																								17	Hsp104*	Ctrl	2	1.02012
																																								18	Hsp104*	Ctrl	2	1.01975
																																								19	Hsp104*	Ctrl	2	0.973875
																																								20	Hsp104*	Ctrl	2	0.9835
																																								1	Hsp104*	Ctrl	3	0.119375
																																								2	Hsp104*	Ctrl	3	0.122625
																																								3	Hsp104*	Ctrl	3	0.1285
																																								4	Hsp104*	Ctrl	3	0.138875
																																								5	Hsp104*	Ctrl	3	0.15
																																								6	Hsp104*	Ctrl	3	0.16975
																																								7	Hsp104*	Ctrl	3	0.209625
																																								8	Hsp104*	Ctrl	3	0.2675
																																								9	Hsp104*	Ctrl	3	0.3605
																																								10	Hsp104*	Ctrl	3	0.46725
																																								11	Hsp104*	Ctrl	3	0.563125
																																								12	Hsp104*	Ctrl	3	0.655375
																																								13	Hsp104*	Ctrl	3	0.771
																																								14	Hsp104*	Ctrl	3	0.830125
																																								15	Hsp104*	Ctrl	3	0.91
																																								16	Hsp104*	Ctrl	3	0.988375
																																								17	Hsp104*	Ctrl	3	1.00788
																																								18	Hsp104*	Ctrl	3	1.00875
																																								19	Hsp104*	Ctrl	3	0.993125
																																								20	Hsp104*	Ctrl	3	0.984125
																																								1	Hsp104*	Ctrl	4	0.121
																																								2	Hsp104*	Ctrl	4	0.12275
																																								3	Hsp104*	Ctrl	4	0.128625
																																								4	Hsp104*	Ctrl	4	0.139375
																																								5	Hsp104*	Ctrl	4	0.1515
																																								6	Hsp104*	Ctrl	4	0.172375
																																								7	Hsp104*	Ctrl	4	0.215625
																																								8	Hsp104*	Ctrl	4	0.27575
																																								9	Hsp104*	Ctrl	4	0.374125
																																								10	Hsp104*	Ctrl	4	0.481875
																																								11	Hsp104*	Ctrl	4	0.583625
																																								12	Hsp104*	Ctrl	4	0.689875
																																								13	Hsp104*	Ctrl	4	0.817125
																																								14	Hsp104*	Ctrl	4	0.905625
																																								15	Hsp104*	Ctrl	4	1.00775
																																								16	Hsp104*	Ctrl	4	1.03862
																																								17	Hsp104*	Ctrl	4	1.02975
																																								18	Hsp104*	Ctrl	4	1.03487
																																								19	Hsp104*	Ctrl	4	1.02675
																																								20	Hsp104*	Ctrl	4	1.02388
																																								1	Hsp104*	Ctrl	5	0.118
																																								2	Hsp104*	Ctrl	5	0.121125
																																								3	Hsp104*	Ctrl	5	0.12625
																																								4	Hsp104*	Ctrl	5	0.13625
																																								5	Hsp104*	Ctrl	5	0.148125
																																								6	Hsp104*	Ctrl	5	0.169875
																																								7	Hsp104*	Ctrl	5	0.211375
																																								8	Hsp104*	Ctrl	5	0.27325
																																								9	Hsp104*	Ctrl	5	0.371
																																								10	Hsp104*	Ctrl	5	0.479875
																																								11	Hsp104*	Ctrl	5	0.579125
																																								12	Hsp104*	Ctrl	5	0.68025
																																								13	Hsp104*	Ctrl	5	0.810125
																																								14	Hsp104*	Ctrl	5	0.8975
																																								15	Hsp104*	Ctrl	5	0.986875
																																								16	Hsp104*	Ctrl	5	1.02225
																																								17	Hsp104*	Ctrl	5	1.02462
																																								18	Hsp104*	Ctrl	5	1.03075
																																								19	Hsp104*	Ctrl	5	1.01575
																																								20	Hsp104*	Ctrl	5	1.0105
																																								1	Hsp104*	Ctrl	6	0.11675
																																								2	Hsp104*	Ctrl	6	0.1205
																																								3	Hsp104*	Ctrl	6	0.1245
																																								4	Hsp104*	Ctrl	6	0.133375
																																								5	Hsp104*	Ctrl	6	0.14525
																																								6	Hsp104*	Ctrl	6	0.166875
																																								7	Hsp104*	Ctrl	6	0.209875
																																								8	Hsp104*	Ctrl	6	0.268625
																																								9	Hsp104*	Ctrl	6	0.364625
																																								10	Hsp104*	Ctrl	6	0.470375
																																								11	Hsp104*	Ctrl	6	0.566875
																																								12	Hsp104*	Ctrl	6	0.664875
																																								13	Hsp104*	Ctrl	6	0.804625
																																								14	Hsp104*	Ctrl	6	0.896375
																																								15	Hsp104*	Ctrl	6	0.998625
																																								16	Hsp104*	Ctrl	6	1.02862
																																								17	Hsp104*	Ctrl	6	1.021
																																								18	Hsp104*	Ctrl	6	1.01838
																																								19	Hsp104*	Ctrl	6	1.03975
																																								20	Hsp104*	Ctrl	6	1.02537
																																								1	Hsp104*	Ctrl	7	0.121375
																																								2	Hsp104*	Ctrl	7	0.12475
																																								3	Hsp104*	Ctrl	7	0.128875
																																								4	Hsp104*	Ctrl	7	0.13825
																																								5	Hsp104*	Ctrl	7	0.14975
																																								6	Hsp104*	Ctrl	7	0.170875
																																								7	Hsp104*	Ctrl	7	0.211375
																																								8	Hsp104*	Ctrl	7	0.2635
																																								9	Hsp104*	Ctrl	7	0.354375
																																								10	Hsp104*	Ctrl	7	0.45675
																																								11	Hsp104*	Ctrl	7	0.553
																																								12	Hsp104*	Ctrl	7	0.64325
																																								13	Hsp104*	Ctrl	7	0.749875
																																								14	Hsp104*	Ctrl	7	0.819125
																																								15	Hsp104*	Ctrl	7	0.911375
																																								16	Hsp104*	Ctrl	7	0.9845
																																								17	Hsp104*	Ctrl	7	0.997625
																																								18	Hsp104*	Ctrl	7	0.99675
																																								19	Hsp104*	Ctrl	7	0.990875
																																								20	Hsp104*	Ctrl	7	0.98725
																																								1	Hsp104*	Ctrl	8	0.121875
																																								2	Hsp104*	Ctrl	8	0.125
																																								3	Hsp104*	Ctrl	8	0.128625
																																								4	Hsp104*	Ctrl	8	0.136875
																																								5	Hsp104*	Ctrl	8	0.148375
																																								6	Hsp104*	Ctrl	8	0.170625
																																								7	Hsp104*	Ctrl	8	0.20875
																																								8	Hsp104*	Ctrl	8	0.26075
																																								9	Hsp104*	Ctrl	8	0.347
																																								10	Hsp104*	Ctrl	8	0.448625
																																								11	Hsp104*	Ctrl	8	0.540125
																																								12	Hsp104*	Ctrl	8	0.63475
																																								13	Hsp104*	Ctrl	8	0.738125
																																								14	Hsp104*	Ctrl	8	0.813125
																																								15	Hsp104*	Ctrl	8	0.903625
																																								16	Hsp104*	Ctrl	8	0.983125
																																								17	Hsp104*	Ctrl	8	1.00513
																																								18	Hsp104*	Ctrl	8	1.00012
																																								19	Hsp104*	Ctrl	8	0.98875
																																								20	Hsp104*	Ctrl	8	0.99025
																																								1	Hsp104*	Ctrl	9	0.123
																																								2	Hsp104*	Ctrl	9	0.125
																																								3	Hsp104*	Ctrl	9	0.129875
																																								4	Hsp104*	Ctrl	9	0.138875
																																								5	Hsp104*	Ctrl	9	0.151125
																																								6	Hsp104*	Ctrl	9	0.174125
																																								7	Hsp104*	Ctrl	9	0.2135
																																								8	Hsp104*	Ctrl	9	0.271
																																								9	Hsp104*	Ctrl	9	0.3605
																																								10	Hsp104*	Ctrl	9	0.4665
																																								11	Hsp104*	Ctrl	9	0.57
																																								12	Hsp104*	Ctrl	9	0.666
																																								13	Hsp104*	Ctrl	9	0.74975
																																								14	Hsp104*	Ctrl	9	0.8385
																																								15	Hsp104*	Ctrl	9	0.935875
																																								16	Hsp104*	Ctrl	9	1.01537
																																								17	Hsp104*	Ctrl	9	1.0305
																																								18	Hsp104*	Ctrl	9	1.02875
																																								19	Hsp104*	Ctrl	9	1.00825
																																								20	Hsp104*	Ctrl	9	1.018
																																								1	Hsp104*	MG-132	1	0.127625
																																								2	Hsp104*	MG-132	1	0.12975
																																								3	Hsp104*	MG-132	1	0.12775
																																								4	Hsp104*	MG-132	1	0.130625
																																								5	Hsp104*	MG-132	1	0.1305
																																								6	Hsp104*	MG-132	1	0.130125
																																								7	Hsp104*	MG-132	1	0.135875
																																								8	Hsp104*	MG-132	1	0.139
																																								9	Hsp104*	MG-132	1	0.152
																																								10	Hsp104*	MG-132	1	0.171625
																																								11	Hsp104*	MG-132	1	0.2035
																																								12	Hsp104*	MG-132	1	0.25025
																																								13	Hsp104*	MG-132	1	0.32625
																																								14	Hsp104*	MG-132	1	0.41375
																																								15	Hsp104*	MG-132	1	0.5095
																																								16	Hsp104*	MG-132	1	0.608875
																																								17	Hsp104*	MG-132	1	0.702125
																																								18	Hsp104*	MG-132	1	0.795125
																																								19	Hsp104*	MG-132	1	0.8785
																																								20	Hsp104*	MG-132	1	0.9475
																																								1	Hsp104*	MG-132	2	0.122375
																																								2	Hsp104*	MG-132	2	0.123125
																																								3	Hsp104*	MG-132	2	0.12175
																																								4	Hsp104*	MG-132	2	0.124125
																																								5	Hsp104*	MG-132	2	0.122125
																																								6	Hsp104*	MG-132	2	0.124
																																								7	Hsp104*	MG-132	2	0.13375
																																								8	Hsp104*	MG-132	2	0.13675
																																								9	Hsp104*	MG-132	2	0.14725
																																								10	Hsp104*	MG-132	2	0.165
																																								11	Hsp104*	MG-132	2	0.196625
																																								12	Hsp104*	MG-132	2	0.243
																																								13	Hsp104*	MG-132	2	0.31825
																																								14	Hsp104*	MG-132	2	0.40025
																																								15	Hsp104*	MG-132	2	0.50325
																																								16	Hsp104*	MG-132	2	0.601875
																																								17	Hsp104*	MG-132	2	0.70025
																																								18	Hsp104*	MG-132	2	0.79775
																																								19	Hsp104*	MG-132	2	0.857125
																																								20	Hsp104*	MG-132	2	0.9305
																																								1	Hsp104*	MG-132	3	0.121375
																																								2	Hsp104*	MG-132	3	0.122
																																								3	Hsp104*	MG-132	3	0.120375
																																								4	Hsp104*	MG-132	3	0.121875
																																								5	Hsp104*	MG-132	3	0.121125
																																								6	Hsp104*	MG-132	3	0.12275
																																								7	Hsp104*	MG-132	3	0.13075
																																								8	Hsp104*	MG-132	3	0.13325
																																								9	Hsp104*	MG-132	3	0.14675
																																								10	Hsp104*	MG-132	3	0.16375
																																								11	Hsp104*	MG-132	3	0.1955
																																								12	Hsp104*	MG-132	3	0.241375
																																								13	Hsp104*	MG-132	3	0.31575
																																								14	Hsp104*	MG-132	3	0.395125
																																								15	Hsp104*	MG-132	3	0.492625
																																								16	Hsp104*	MG-132	3	0.584625
																																								17	Hsp104*	MG-132	3	0.672875
																																								18	Hsp104*	MG-132	3	0.7765
																																								19	Hsp104*	MG-132	3	0.84975
																																								20	Hsp104*	MG-132	3	0.91875
																																								1	Hsp104*	MG-132	4	0.110625
																																								2	Hsp104*	MG-132	4	0.11125
																																								3	Hsp104*	MG-132	4	0.111
																																								4	Hsp104*	MG-132	4	0.11475
																																								5	Hsp104*	MG-132	4	0.116125
																																								6	Hsp104*	MG-132	4	0.12175
																																								7	Hsp104*	MG-132	4	0.1345
																																								8	Hsp104*	MG-132	4	0.148
																																								9	Hsp104*	MG-132	4	0.178125
																																								10	Hsp104*	MG-132	4	0.22125
																																								11	Hsp104*	MG-132	4	0.2835
																																								12	Hsp104*	MG-132	4	0.363875
																																								13	Hsp104*	MG-132	4	0.472125
																																								14	Hsp104*	MG-132	4	0.55725
																																								15	Hsp104*	MG-132	4	0.67375
																																								16	Hsp104*	MG-132	4	0.77625
																																								17	Hsp104*	MG-132	4	0.888875
																																								18	Hsp104*	MG-132	4	1.01087
																																								19	Hsp104*	MG-132	4	0.99975
																																								20	Hsp104*	MG-132	4	0.988625
																																								1	Hsp104*	MG-132	5	0.10875
																																								2	Hsp104*	MG-132	5	0.1105
																																								3	Hsp104*	MG-132	5	0.1095
																																								4	Hsp104*	MG-132	5	0.111625
																																								5	Hsp104*	MG-132	5	0.11425
																																								6	Hsp104*	MG-132	5	0.1195
																																								7	Hsp104*	MG-132	5	0.131875
																																								8	Hsp104*	MG-132	5	0.144875
																																								9	Hsp104*	MG-132	5	0.175375
																																								10	Hsp104*	MG-132	5	0.217375
																																								11	Hsp104*	MG-132	5	0.279
																																								12	Hsp104*	MG-132	5	0.357625
																																								13	Hsp104*	MG-132	5	0.4655
																																								14	Hsp104*	MG-132	5	0.5435
																																								15	Hsp104*	MG-132	5	0.656875
																																								16	Hsp104*	MG-132	5	0.765625
																																								17	Hsp104*	MG-132	5	0.878125
																																								18	Hsp104*	MG-132	5	0.98125
																																								19	Hsp104*	MG-132	5	1.014
																																								20	Hsp104*	MG-132	5	0.989875
																																								1	Hsp104*	MG-132	6	0.1125
																																								2	Hsp104*	MG-132	6	0.113375
																																								3	Hsp104*	MG-132	6	0.1125
																																								4	Hsp104*	MG-132	6	0.114625
																																								5	Hsp104*	MG-132	6	0.116875
																																								6	Hsp104*	MG-132	6	0.122625
																																								7	Hsp104*	MG-132	6	0.13475
																																								8	Hsp104*	MG-132	6	0.147
																																								9	Hsp104*	MG-132	6	0.177625
																																								10	Hsp104*	MG-132	6	0.218375
																																								11	Hsp104*	MG-132	6	0.279625
																																								12	Hsp104*	MG-132	6	0.3595
																																								13	Hsp104*	MG-132	6	0.467875
																																								14	Hsp104*	MG-132	6	0.550125
																																								15	Hsp104*	MG-132	6	0.6665
																																								16	Hsp104*	MG-132	6	0.7785
																																								17	Hsp104*	MG-132	6	0.884375
																																								18	Hsp104*	MG-132	6	0.960625
																																								19	Hsp104*	MG-132	6	1.0485
																																								20	Hsp104*	MG-132	6	1.01625
																																								1	Hsp104*	MG-132	7	0.12125
																																								2	Hsp104*	MG-132	7	0.121625
																																								3	Hsp104*	MG-132	7	0.119375
																																								4	Hsp104*	MG-132	7	0.119375
																																								5	Hsp104*	MG-132	7	0.11925
																																								6	Hsp104*	MG-132	7	0.1225
																																								7	Hsp104*	MG-132	7	0.13125
																																								8	Hsp104*	MG-132	7	0.141375
																																								9	Hsp104*	MG-132	7	0.1645
																																								10	Hsp104*	MG-132	7	0.1985
																																								11	Hsp104*	MG-132	7	0.249375
																																								12	Hsp104*	MG-132	7	0.318125
																																								13	Hsp104*	MG-132	7	0.416
																																								14	Hsp104*	MG-132	7	0.491875
																																								15	Hsp104*	MG-132	7	0.581625
																																								16	Hsp104*	MG-132	7	0.6945
																																								17	Hsp104*	MG-132	7	0.814
																																								18	Hsp104*	MG-132	7	0.953625
																																								19	Hsp104*	MG-132	7	1.01763
																																								20	Hsp104*	MG-132	7	0.99975
																																								1	Hsp104*	MG-132	8	0.121375
																																								2	Hsp104*	MG-132	8	0.123625
																																								3	Hsp104*	MG-132	8	0.122875
																																								4	Hsp104*	MG-132	8	0.124625
																																								5	Hsp104*	MG-132	8	0.124875
																																								6	Hsp104*	MG-132	8	0.1285
																																								7	Hsp104*	MG-132	8	0.138875
																																								8	Hsp104*	MG-132	8	0.14625
																																								9	Hsp104*	MG-132	8	0.170125
																																								10	Hsp104*	MG-132	8	0.202125
																																								11	Hsp104*	MG-132	8	0.250125
																																								12	Hsp104*	MG-132	8	0.317125
																																								13	Hsp104*	MG-132	8	0.41075
																																								14	Hsp104*	MG-132	8	0.49325
																																								15	Hsp104*	MG-132	8	0.582125
																																								16	Hsp104*	MG-132	8	0.681125
																																								17	Hsp104*	MG-132	8	0.83025
																																								18	Hsp104*	MG-132	8	0.97575
																																								19	Hsp104*	MG-132	8	1.005
																																								20	Hsp104*	MG-132	8	0.98925
																																								1	Hsp104*	MG-132	9	0.1225
																																								2	Hsp104*	MG-132	9	0.12275
																																								3	Hsp104*	MG-132	9	0.12025
																																								4	Hsp104*	MG-132	9	0.121
																																								5	Hsp104*	MG-132	9	0.121
																																								6	Hsp104*	MG-132	9	0.124375
																																								7	Hsp104*	MG-132	9	0.134375
																																								8	Hsp104*	MG-132	9	0.141625
																																								9	Hsp104*	MG-132	9	0.16375
																																								10	Hsp104*	MG-132	9	0.1955
																																								11	Hsp104*	MG-132	9	0.243625
																																								12	Hsp104*	MG-132	9	0.3125
																																								13	Hsp104*	MG-132	9	0.410125
																																								14	Hsp104*	MG-132	9	0.49225
																																								15	Hsp104*	MG-132	9	0.58875
																																								16	Hsp104*	MG-132	9	0.701625
																																								17	Hsp104*	MG-132	9	0.83575
																																								18	Hsp104*	MG-132	9	0.97975
																																								19	Hsp104*	MG-132	9	0.985375
																																								20	Hsp104*	MG-132	9	0.992125
																																								1	hsp104∆	Ctrl	1	0.134375
																																								2	hsp104∆	Ctrl	1	0.1415
																																								3	hsp104∆	Ctrl	1	0.1475
																																								4	hsp104∆	Ctrl	1	0.165
																																								5	hsp104∆	Ctrl	1	0.171
																																								6	hsp104∆	Ctrl	1	0.184875
																																								7	hsp104∆	Ctrl	1	0.223875
																																								8	hsp104∆	Ctrl	1	0.28625
																																								9	hsp104∆	Ctrl	1	0.38075
																																								10	hsp104∆	Ctrl	1	0.492375
																																								11	hsp104∆	Ctrl	1	0.5945
																																								12	hsp104∆	Ctrl	1	0.6995
																																								13	hsp104∆	Ctrl	1	0.81025
																																								14	hsp104∆	Ctrl	1	0.90925
																																								15	hsp104∆	Ctrl	1	1.00863
																																								16	hsp104∆	Ctrl	1	1.06238
																																								17	hsp104∆	Ctrl	1	1.05375
																																								18	hsp104∆	Ctrl	1	1.053
																																								19	hsp104∆	Ctrl	1	1.04462
																																								20	hsp104∆	Ctrl	1	1.0375
																																								1	hsp104∆	Ctrl	2	0.126375
																																								2	hsp104∆	Ctrl	2	0.13075
																																								3	hsp104∆	Ctrl	2	0.1335
																																								4	hsp104∆	Ctrl	2	0.144
																																								5	hsp104∆	Ctrl	2	0.154625
																																								6	hsp104∆	Ctrl	2	0.174375
																																								7	hsp104∆	Ctrl	2	0.212
																																								8	hsp104∆	Ctrl	2	0.271625
																																								9	hsp104∆	Ctrl	2	0.362875
																																								10	hsp104∆	Ctrl	2	0.469625
																																								11	hsp104∆	Ctrl	2	0.56675
																																								12	hsp104∆	Ctrl	2	0.671
																																								13	hsp104∆	Ctrl	2	0.81375
																																								14	hsp104∆	Ctrl	2	0.908125
																																								15	hsp104∆	Ctrl	2	0.996125
																																								16	hsp104∆	Ctrl	2	1.03737
																																								17	hsp104∆	Ctrl	2	1.0275
																																								18	hsp104∆	Ctrl	2	1.019
																																								19	hsp104∆	Ctrl	2	1.04062
																																								20	hsp104∆	Ctrl	2	1.02425
																																								1	hsp104∆	Ctrl	3	0.119125
																																								2	hsp104∆	Ctrl	3	0.124
																																								3	hsp104∆	Ctrl	3	0.1275
																																								4	hsp104∆	Ctrl	3	0.13725
																																								5	hsp104∆	Ctrl	3	0.14925
																																								6	hsp104∆	Ctrl	3	0.1695
																																								7	hsp104∆	Ctrl	3	0.207125
																																								8	hsp104∆	Ctrl	3	0.26325
																																								9	hsp104∆	Ctrl	3	0.358875
																																								10	hsp104∆	Ctrl	3	0.467625
																																								11	hsp104∆	Ctrl	3	0.57575
																																								12	hsp104∆	Ctrl	3	0.678125
																																								13	hsp104∆	Ctrl	3	0.8355
																																								14	hsp104∆	Ctrl	3	0.91775
																																								15	hsp104∆	Ctrl	3	1.01788
																																								16	hsp104∆	Ctrl	3	1.06113
																																								17	hsp104∆	Ctrl	3	1.05088
																																								18	hsp104∆	Ctrl	3	1.02887
																																								19	hsp104∆	Ctrl	3	1.07225
																																								20	hsp104∆	Ctrl	3	1.0585
																																								1	hsp104∆	Ctrl	4	0.124125
																																								2	hsp104∆	Ctrl	4	0.12675
																																								3	hsp104∆	Ctrl	4	0.130125
																																								4	hsp104∆	Ctrl	4	0.140875
																																								5	hsp104∆	Ctrl	4	0.1535
																																								6	hsp104∆	Ctrl	4	0.173875
																																								7	hsp104∆	Ctrl	4	0.213
																																								8	hsp104∆	Ctrl	4	0.27225
																																								9	hsp104∆	Ctrl	4	0.367625
																																								10	hsp104∆	Ctrl	4	0.47325
																																								11	hsp104∆	Ctrl	4	0.576875
																																								12	hsp104∆	Ctrl	4	0.678375
																																								13	hsp104∆	Ctrl	4	0.85825
																																								14	hsp104∆	Ctrl	4	0.936875
																																								15	hsp104∆	Ctrl	4	1.03287
																																								16	hsp104∆	Ctrl	4	1.05212
																																								17	hsp104∆	Ctrl	4	1.04737
																																								18	hsp104∆	Ctrl	4	1.02788
																																								19	hsp104∆	Ctrl	4	1.063
																																								20	hsp104∆	Ctrl	4	1.04875
																																								1	hsp104∆	Ctrl	5	0.114
																																								2	hsp104∆	Ctrl	5	0.11825
																																								3	hsp104∆	Ctrl	5	0.123875
																																								4	hsp104∆	Ctrl	5	0.13525
																																								5	hsp104∆	Ctrl	5	0.14975
																																								6	hsp104∆	Ctrl	5	0.17225
																																								7	hsp104∆	Ctrl	5	0.212375
																																								8	hsp104∆	Ctrl	5	0.274625
																																								9	hsp104∆	Ctrl	5	0.370125
																																								10	hsp104∆	Ctrl	5	0.47575
																																								11	hsp104∆	Ctrl	5	0.579875
																																								12	hsp104∆	Ctrl	5	0.683375
																																								13	hsp104∆	Ctrl	5	0.84275
																																								14	hsp104∆	Ctrl	5	0.934625
																																								15	hsp104∆	Ctrl	5	1.04275
																																								16	hsp104∆	Ctrl	5	1.058
																																								17	hsp104∆	Ctrl	5	1.051
																																								18	hsp104∆	Ctrl	5	1.01662
																																								19	hsp104∆	Ctrl	5	1.0815
																																								20	hsp104∆	Ctrl	5	1.05862
																																								1	hsp104∆	Ctrl	6	0.118375
																																								2	hsp104∆	Ctrl	6	0.122125
																																								3	hsp104∆	Ctrl	6	0.12475
																																								4	hsp104∆	Ctrl	6	0.134875
																																								5	hsp104∆	Ctrl	6	0.14875
																																								6	hsp104∆	Ctrl	6	0.17025
																																								7	hsp104∆	Ctrl	6	0.212
																																								8	hsp104∆	Ctrl	6	0.27175
																																								9	hsp104∆	Ctrl	6	0.368
																																								10	hsp104∆	Ctrl	6	0.47625
																																								11	hsp104∆	Ctrl	6	0.575375
																																								12	hsp104∆	Ctrl	6	0.678625
																																								13	hsp104∆	Ctrl	6	0.835875
																																								14	hsp104∆	Ctrl	6	0.932375
																																								15	hsp104∆	Ctrl	6	1.03788
																																								16	hsp104∆	Ctrl	6	1.05825
																																								17	hsp104∆	Ctrl	6	1.04175
																																								18	hsp104∆	Ctrl	6	1.01725
																																								19	hsp104∆	Ctrl	6	1.071
																																								20	hsp104∆	Ctrl	6	1.06175
																																								1	hsp104∆	Ctrl	7	0.119875
																																								2	hsp104∆	Ctrl	7	0.1235
																																								3	hsp104∆	Ctrl	7	0.12475
																																								4	hsp104∆	Ctrl	7	0.13225
																																								5	hsp104∆	Ctrl	7	0.14225
																																								6	hsp104∆	Ctrl	7	0.159
																																								7	hsp104∆	Ctrl	7	0.1915
																																								8	hsp104∆	Ctrl	7	0.238375
																																								9	hsp104∆	Ctrl	7	0.32125
																																								10	hsp104∆	Ctrl	7	0.419375
																																								11	hsp104∆	Ctrl	7	0.52
																																								12	hsp104∆	Ctrl	7	0.619
																																								13	hsp104∆	Ctrl	7	0.772625
																																								14	hsp104∆	Ctrl	7	0.8675
																																								15	hsp104∆	Ctrl	7	0.992
																																								16	hsp104∆	Ctrl	7	1.05075
																																								17	hsp104∆	Ctrl	7	1.054
																																								18	hsp104∆	Ctrl	7	1.03537
																																								19	hsp104∆	Ctrl	7	1.05425
																																								20	hsp104∆	Ctrl	7	1.04225
																																								1	hsp104∆	Ctrl	8	0.11375
																																								2	hsp104∆	Ctrl	8	0.11925
																																								3	hsp104∆	Ctrl	8	0.1225
																																								4	hsp104∆	Ctrl	8	0.1315
																																								5	hsp104∆	Ctrl	8	0.142375
																																								6	hsp104∆	Ctrl	8	0.16075
																																								7	hsp104∆	Ctrl	8	0.196125
																																								8	hsp104∆	Ctrl	8	0.243
																																								9	hsp104∆	Ctrl	8	0.32975
																																								10	hsp104∆	Ctrl	8	0.433625
																																								11	hsp104∆	Ctrl	8	0.5325
																																								12	hsp104∆	Ctrl	8	0.636375
																																								13	hsp104∆	Ctrl	8	0.773625
																																								14	hsp104∆	Ctrl	8	0.86825
																																								15	hsp104∆	Ctrl	8	0.9825
																																								16	hsp104∆	Ctrl	8	1.04787
																																								17	hsp104∆	Ctrl	8	1.043
																																								18	hsp104∆	Ctrl	8	1.02388
																																								19	hsp104∆	Ctrl	8	1.06575
																																								20	hsp104∆	Ctrl	8	1.05163
																																								1	hsp104∆	Ctrl	9	0.12325
																																								2	hsp104∆	Ctrl	9	0.127
																																								3	hsp104∆	Ctrl	9	0.12775
																																								4	hsp104∆	Ctrl	9	0.1335
																																								5	hsp104∆	Ctrl	9	0.142125
																																								6	hsp104∆	Ctrl	9	0.159375
																																								7	hsp104∆	Ctrl	9	0.195
																																								8	hsp104∆	Ctrl	9	0.242625
																																								9	hsp104∆	Ctrl	9	0.324125
																																								10	hsp104∆	Ctrl	9	0.42325
																																								11	hsp104∆	Ctrl	9	0.525625
																																								12	hsp104∆	Ctrl	9	0.627875
																																								13	hsp104∆	Ctrl	9	0.76575
																																								14	hsp104∆	Ctrl	9	0.853625
																																								15	hsp104∆	Ctrl	9	0.964625
																																								16	hsp104∆	Ctrl	9	1.0455
																																								17	hsp104∆	Ctrl	9	1.04963
																																								18	hsp104∆	Ctrl	9	1.03838
																																								19	hsp104∆	Ctrl	9	1.04838
																																								20	hsp104∆	Ctrl	9	1.043
																																								1	hsp104∆	MG-132	1	0.122875
																																								2	hsp104∆	MG-132	1	0.126375
																																								3	hsp104∆	MG-132	1	0.12625
																																								4	hsp104∆	MG-132	1	0.133625
																																								5	hsp104∆	MG-132	1	0.129625
																																								6	hsp104∆	MG-132	1	0.1345
																																								7	hsp104∆	MG-132	1	0.152625
																																								8	hsp104∆	MG-132	1	0.159
																																								9	hsp104∆	MG-132	1	0.1815
																																								10	hsp104∆	MG-132	1	0.2215
																																								11	hsp104∆	MG-132	1	0.282125
																																								12	hsp104∆	MG-132	1	0.364625
																																								13	hsp104∆	MG-132	1	0.468375
																																								14	hsp104∆	MG-132	1	0.56575
																																								15	hsp104∆	MG-132	1	0.685125
																																								16	hsp104∆	MG-132	1	0.793125
																																								17	hsp104∆	MG-132	1	0.91675
																																								18	hsp104∆	MG-132	1	1.02875
																																								19	hsp104∆	MG-132	1	1.0515
																																								20	hsp104∆	MG-132	1	1.03737
																																								1	hsp104∆	MG-132	2	0.116875
																																								2	hsp104∆	MG-132	2	0.11825
																																								3	hsp104∆	MG-132	2	0.117875
																																								4	hsp104∆	MG-132	2	0.120875
																																								5	hsp104∆	MG-132	2	0.122625
																																								6	hsp104∆	MG-132	2	0.12625
																																								7	hsp104∆	MG-132	2	0.137125
																																								8	hsp104∆	MG-132	2	0.14775
																																								9	hsp104∆	MG-132	2	0.17425
																																								10	hsp104∆	MG-132	2	0.2125
																																								11	hsp104∆	MG-132	2	0.2715
																																								12	hsp104∆	MG-132	2	0.349875
																																								13	hsp104∆	MG-132	2	0.457125
																																								14	hsp104∆	MG-132	2	0.5415
																																								15	hsp104∆	MG-132	2	0.65675
																																								16	hsp104∆	MG-132	2	0.77375
																																								17	hsp104∆	MG-132	2	0.88125
																																								18	hsp104∆	MG-132	2	1.00913
																																								19	hsp104∆	MG-132	2	1.01
																																								20	hsp104∆	MG-132	2	0.9995
																																								1	hsp104∆	MG-132	3	0.1095
																																								2	hsp104∆	MG-132	3	0.11225
																																								3	hsp104∆	MG-132	3	0.1105
																																								4	hsp104∆	MG-132	3	0.112625
																																								5	hsp104∆	MG-132	3	0.11525
																																								6	hsp104∆	MG-132	3	0.11875
																																								7	hsp104∆	MG-132	3	0.1315
																																								8	hsp104∆	MG-132	3	0.1435
																																								9	hsp104∆	MG-132	3	0.168625
																																								10	hsp104∆	MG-132	3	0.20625
																																								11	hsp104∆	MG-132	3	0.263
																																								12	hsp104∆	MG-132	3	0.338
																																								13	hsp104∆	MG-132	3	0.442125
																																								14	hsp104∆	MG-132	3	0.529875
																																								15	hsp104∆	MG-132	3	0.64275
																																								16	hsp104∆	MG-132	3	0.75825
																																								17	hsp104∆	MG-132	3	0.873375
																																								18	hsp104∆	MG-132	3	0.981125
																																								19	hsp104∆	MG-132	3	1.02788
																																								20	hsp104∆	MG-132	3	1.00863
																																								1	hsp104∆	MG-132	4	0.1095
																																								2	hsp104∆	MG-132	4	0.111
																																								3	hsp104∆	MG-132	4	0.110125
																																								4	hsp104∆	MG-132	4	0.1145
																																								5	hsp104∆	MG-132	4	0.11325
																																								6	hsp104∆	MG-132	4	0.11775
																																								7	hsp104∆	MG-132	4	0.12975
																																								8	hsp104∆	MG-132	4	0.141875
																																								9	hsp104∆	MG-132	4	0.162875
																																								10	hsp104∆	MG-132	4	0.197
																																								11	hsp104∆	MG-132	4	0.249
																																								12	hsp104∆	MG-132	4	0.318875
																																								13	hsp104∆	MG-132	4	0.418875
																																								14	hsp104∆	MG-132	4	0.507
																																								15	hsp104∆	MG-132	4	0.6165
																																								16	hsp104∆	MG-132	4	0.72875
																																								17	hsp104∆	MG-132	4	0.84225
																																								18	hsp104∆	MG-132	4	0.98275
																																								19	hsp104∆	MG-132	4	1.01562
																																								20	hsp104∆	MG-132	4	0.999
																																								1	hsp104∆	MG-132	5	0.111
																																								2	hsp104∆	MG-132	5	0.11275
																																								3	hsp104∆	MG-132	5	0.11075
																																								4	hsp104∆	MG-132	5	0.113
																																								5	hsp104∆	MG-132	5	0.11525
																																								6	hsp104∆	MG-132	5	0.117875
																																								7	hsp104∆	MG-132	5	0.129625
																																								8	hsp104∆	MG-132	5	0.14125
																																								9	hsp104∆	MG-132	5	0.164
																																								10	hsp104∆	MG-132	5	0.19825
																																								11	hsp104∆	MG-132	5	0.25025
																																								12	hsp104∆	MG-132	5	0.31975
																																								13	hsp104∆	MG-132	5	0.41925
																																								14	hsp104∆	MG-132	5	0.503875
																																								15	hsp104∆	MG-132	5	0.608625
																																								16	hsp104∆	MG-132	5	0.72425
																																								17	hsp104∆	MG-132	5	0.84525
																																								18	hsp104∆	MG-132	5	0.97275
																																								19	hsp104∆	MG-132	5	1.00337
																																								20	hsp104∆	MG-132	5	0.991875
																																								1	hsp104∆	MG-132	6	0.118625
																																								2	hsp104∆	MG-132	6	0.120625
																																								3	hsp104∆	MG-132	6	0.11925
																																								4	hsp104∆	MG-132	6	0.120875
																																								5	hsp104∆	MG-132	6	0.124
																																								6	hsp104∆	MG-132	6	0.125875
																																								7	hsp104∆	MG-132	6	0.1375
																																								8	hsp104∆	MG-132	6	0.1485
																																								9	hsp104∆	MG-132	6	0.169875
																																								10	hsp104∆	MG-132	6	0.204875
																																								11	hsp104∆	MG-132	6	0.258375
																																								12	hsp104∆	MG-132	6	0.33
																																								13	hsp104∆	MG-132	6	0.429875
																																								14	hsp104∆	MG-132	6	0.517125
																																								15	hsp104∆	MG-132	6	0.628625
																																								16	hsp104∆	MG-132	6	0.739875
																																								17	hsp104∆	MG-132	6	0.860875
																																								18	hsp104∆	MG-132	6	0.98825
																																								19	hsp104∆	MG-132	6	1.014
																																								20	hsp104∆	MG-132	6	0.996
																																								1	hsp104∆	MG-132	7	0.11075
																																								2	hsp104∆	MG-132	7	0.1125
																																								3	hsp104∆	MG-132	7	0.111375
																																								4	hsp104∆	MG-132	7	0.117375
																																								5	hsp104∆	MG-132	7	0.119
																																								6	hsp104∆	MG-132	7	0.122125
																																								7	hsp104∆	MG-132	7	0.133625
																																								8	hsp104∆	MG-132	7	0.1475
																																								9	hsp104∆	MG-132	7	0.173375
																																								10	hsp104∆	MG-132	7	0.213375
																																								11	hsp104∆	MG-132	7	0.27125
																																								12	hsp104∆	MG-132	7	0.347
																																								13	hsp104∆	MG-132	7	0.4555
																																								14	hsp104∆	MG-132	7	0.539875
																																								15	hsp104∆	MG-132	7	0.6455
																																								16	hsp104∆	MG-132	7	0.75675
																																								17	hsp104∆	MG-132	7	0.874375
																																								18	hsp104∆	MG-132	7	0.998375
																																								19	hsp104∆	MG-132	7	1.02325
																																								20	hsp104∆	MG-132	7	1.00825
																																								1	hsp104∆	MG-132	8	0.118375
																																								2	hsp104∆	MG-132	8	0.12
																																								3	hsp104∆	MG-132	8	0.1195
																																								4	hsp104∆	MG-132	8	0.125875
																																								5	hsp104∆	MG-132	8	0.125875
																																								6	hsp104∆	MG-132	8	0.128625
																																								7	hsp104∆	MG-132	8	0.142375
																																								8	hsp104∆	MG-132	8	0.15775
																																								9	hsp104∆	MG-132	8	0.18075
																																								10	hsp104∆	MG-132	8	0.2185
																																								11	hsp104∆	MG-132	8	0.272375
																																								12	hsp104∆	MG-132	8	0.3495
																																								13	hsp104∆	MG-132	8	0.454875
																																								14	hsp104∆	MG-132	8	0.543375
																																								15	hsp104∆	MG-132	8	0.656625
																																								16	hsp104∆	MG-132	8	0.779875
																																								17	hsp104∆	MG-132	8	0.903
																																								18	hsp104∆	MG-132	8	1.02763
																																								19	hsp104∆	MG-132	8	1.02075
																																								20	hsp104∆	MG-132	8	1.02363
																																								1	hsp104∆	MG-132	9	0.117625
																																								2	hsp104∆	MG-132	9	0.118625
																																								3	hsp104∆	MG-132	9	0.118375
																																								4	hsp104∆	MG-132	9	0.124
																																								5	hsp104∆	MG-132	9	0.127375
																																								6	hsp104∆	MG-132	9	0.129625
																																								7	hsp104∆	MG-132	9	0.144
																																								8	hsp104∆	MG-132	9	0.156625
																																								9	hsp104∆	MG-132	9	0.179
																																								10	hsp104∆	MG-132	9	0.217625
																																								11	hsp104∆	MG-132	9	0.273125
																																								12	hsp104∆	MG-132	9	0.351875
																																								13	hsp104∆	MG-132	9	0.460875
																																								14	hsp104∆	MG-132	9	0.557375
																																								15	hsp104∆	MG-132	9	0.678875
																																								16	hsp104∆	MG-132	9	0.78925
																																								17	hsp104∆	MG-132	9	0.912125
																																								18	hsp104∆	MG-132	9	1.03687
																																								19	hsp104∆	MG-132	9	1.0325
																																								20	hsp104∆	MG-132	9	1.0285

## Sheet: Suppl.Fig.3
Suppl.Fig. 3c
	Timepoint	Strain	Clone	STRE activation (fold)
	8h	Untagged WT	1	0.923067
	8h	Untagged WT	2	1.07886
	8h	Untagged WT	3	0.999768
	8h	Untagged WT	4	0.998306
	8h	Hsp104*-GFP	1	1.34252
	8h	Hsp104*-GFP	2	1.23124
	8h	Hsp104*-GFP	3	0.958235
	8h	Hsp104*-GFP	4	1.08407
	8h	Hsp104*-GFP	1	1.23549
	8h	Hsp104*-GFP	2	1.03702
	8h	Hsp104*-GFP	3	1.16391
	8h	Hsp104*-GFP	4	0.864325
	24h	Untagged WT	1	1.23832
	24h	Untagged WT	2	0.929178
	24h	Untagged WT	3	0.989654
	24h	Untagged WT	4	0.842849
	24h	Hsp104*-GFP	1	1.05243
	24h	Hsp104*-GFP	2	1.05068
	24h	Hsp104*-GFP	3	1.15299
	24h	Hsp104*-GFP	4	0.980735
	24h	Hsp104*-GFP	1	0.933537
	24h	Hsp104*-GFP	2	1.00018
	24h	Hsp104*-GFP	3	1.05238
	24h	Hsp104*-GFP	4	0.760628

## Sheet: Suppl.Fig.5
Suppl.Fig.5c
	Detected protein	Antibody used
	red = used for visualization in publication
	Chemiluminescence							Colorimetric
	Hsp104-GFP/Hsp104*-GFP	detected with anti-GFP
	low exposure (for total)
	high exposure (for eluate)
	Sui2/Tif5/Sui3-ALFA	detected with anti-ALFA
	low exposure (for eluate)
	high exposure (for total)

## Sheet: Suppl.Fig.6
Suppl.Fig.6b
	Timepoint	Strain	Clone	HSE activation (fold)
	8h	Untagged WT	1	0.978814
	8h	Untagged WT	2	0.944772
	8h	Untagged WT	3	1.00013
	8h	Untagged WT	4	1.07629
	8h	Hsp104*-GFP	1	0.948744
	8h	Hsp104*-GFP	2	0.823424
	8h	Hsp104*-GFP	3	0.716812
	8h	Hsp104*-GFP	4	0.937126
	8h	Hsp104*-GFP	1	0.856612
	8h	Hsp104*-GFP	2	1.05642
	8h	Hsp104*-GFP	3	0.960576
	8h	Hsp104*-GFP	4	0.962327
	24h	Untagged WT	1	1.11462
	24h	Untagged WT	2	0.865885
	24h	Untagged WT	3	1.06328
	24h	Untagged WT	4	0.95622
	24h	Hsp104*-GFP	1	1.03464
	24h	Hsp104*-GFP	2	0.888135
	24h	Hsp104*-GFP	3	0.903323
	24h	Hsp104*-GFP	4	0.922995
	24h	Hsp104*-GFP	1	0.849483
	24h	Hsp104*-GFP	2	0.81279
	24h	Hsp104*-GFP	3	0.937192
	24h	Hsp104*-GFP	4	0.757414

[truncated: 1 more sheets: Suppl.Fig.7]
